# Supplementary material for: CONSORT statement adherence and risk of bias in randomized controlled trials on deep caries management: a meta-research
Source: BMC Oral Health. 2024 Jun 13;24:687. doi: 10.1186/s12903-024-04417-0 (PMC11177528; doi:10.1186/s12903-024-04417-0)
Supplement: Supplementary file 5 — Supplementary Material 5. [file 12903_2024_4417_MOESM5_ESM.xlsx]

## Sheet: retreived articles
PubMed	title	0	pain management
30730798	Effect of Virtual Reality Distraction on Pain and Anxiety During Dental Treatment in 5 to 8 Year Old Children	1
30355428	A Comparison of Periodontal Health in Primary Molars Restored with Prefabricated Stainless Steel and Zirconia Crowns	1
31111439	The effect of aloe vera and tea tree oil mouthwashes on the oral health of school children	0	preventive
30788777	Direct pulp capping versus pulpotomy with MTA for carious primary molars: a randomised clinical trial	1
34996111	Immersive and Non-Immersive Virtual Reality Distraction on Pain Perception to Intraoral Injections	0	pain management
33225464	Randomised clinical study of plaque removal efficacy of an electric toothbrush in primary and mixed dentition	0	preventive
34089515	Treatment of dental plaque biofilms using photodynamic therapy: a randomised controlled study	0	preventive
33892832	Clinical Efficacy of Two Topical Agents for the Remineralization of Enamel White Spot Lesions in Primary Teeth	0	micro invasive ttt
32847664	Child Life Interventions for Pediatric Dental Patients: A Pilot Study	0	Behaviour management
34544253	Comparison of active versus passive audiovisual distraction tools on children's behaviour, anxiety and pain in paediatric dentistry: a randomised crossover clinical trial	0	Behaviour management
32516507	Influence of hand and rotary files for endodontic treatment of primary teeth on immediate outcomes: Secondary analysis of a randomized controlled trial	1
32757418	The efficacy of administrating a sweet-tasting solution for reducing the pain related to dental injections in children: A randomized controlled trial	0	pain management
33369552	The Effects of Motivational Methods Applied During Toothbrushing on Children's Oral Hygiene and Periodontal Health	0	Behaviour management
29793563	Effectiveness of Acupressure on Dental Anxiety in Children	0	Behaviour management
30560523	Effect of awards after dental care in children's motivation	0	Behaviour management
34996108	Safety and Efficacy of IV Dexmedetomidine as an Adjunct to Propofol to Sedate Anxious and Uncooperative Pediatric Dental Patients: A Randomized Controlled Trial	0	Behaviour management
34106458	Development of dental caries and risk factors between 1 and 7 years of age in areas of high risk for dental caries in Stockholm, Sweden	0	prevention
30345954	Clinical Performance of the DentalVibe® Injection System on Pain Perception During Local Anesthesia in Children	0	pain management
32278330	The effect of two different irrigation needles on post-operative pain after pulpectomy in primary molar teeth: A randomized clinical study	1
33247395	The use of interactive distraction technique to manage gagging during impression taking in children: a single-blind, randomised controlled trial	0	Behaviour management
33683572	Long-term evaluation of primary teeth molar pulpotomies with Biodentine and MTA: a CONSORT randomized clinical trial	1
34654493	Articaine Infiltration Versus Lidocaine Inferior Alveolar Nerve Block for Anesthetizing Primary Mandibular Molars: A Randomized, Controlled, Double-Blind Pilot Study	0	pain managemnt
31845435	Influence of luting cement on the clinical outcomes of Zirconia pediatric crowns: A 3-year split-mouth randomized controlled trial	1
33892830	Effect of Fluoride Varnish in Caries Prevention on Permanent First Molars: A 36-Month Cluster Randomized Controlled Trial	0	prevention
26567086	A study on the survival of primary molars with intact and with defective restorations	0	observtional study
30919638	A short-term study of the effects of ozone irrigation in an orthodontic population with fixed appliances	0	orthodontics
29763347	Passive Observer Instruction on Parental Satisfaction in a Dental Setting	0	behaviour management
33245525	Assessment of dental anxiety in children between 5 and 10 years of age in the presence of a therapy dog: a randomized controlled clinical study	0	behaviour management
33782879	Hypnosis and progressive muscle relaxation for anxiolysis and pain control during extraction procedure in 8-12-year-old children: a randomized control trial	0	behaviour management
32185634	Clinical evaluation of instrumentation time and quality of obturation using paediatric hand and rotary file systems with conventional hand K-files for pulpectomy in primary mandibular molars: a double-blinded randomized controlled trial	1
33892831	Double-Blind, Randomized Clinical Trial Comparing One Percent Buffered Versus Two Percent Unbuffered Lidocaine Injections in Children	0	pain management
33662243	A Randomized Controlled Pilot Study Examining Effects of Animal Assisted Therapy in Children Undergoing Sealant Placement	0	behaviour management
28024165	Evaluation of pit-and-fissure sealants placed with four different bonding protocols: a randomized clinical trial	0	non invasive ttt
32567941	The effect of an oral spray containing an aqueous extract of Triticum vulgare on dental plaque and gingival inflammation in schoolchildren: A randomized controlled trial	0	not casries management
27097857	Comparison of Drug Acceptance and Anxiety Between Intranasal and Sublingual Midazolam Sedation	0	behaviour management
34321144	A Randomized Controlled Trial Comparing the Success of Mineral Trioxide Aggregate and Ferric Sulfate as Pulpotomy Medicaments for Primary Molars	1
31832992	Comparison of the efficacy of a standard inferior alveolar nerve block versus articaine infiltration for invasive dental treatment in permanent mandibular molars in children: a pilot study	0	pain management
23855170	A two-year clinical evaluation of glass ionomer and ormocer based fissure sealants	0	non invasive ttt
28494116	Randomised clinical study of plaque removal efficacy of a power toothbrush in a paediatric population	0	not caries managemnt
33387347	Caries arrest effectiveness of silver diamine fluoride compared to alternative restorative technique: randomized clinical trial	0	micro invasive ttt
28937889	Clinical Evaluation of Ozone on Dentinal Lesions in Young Permanent Molars using the Stepwise Excavation	0	non invasive ttt
33543449	Direct pulp capping (DPC) in primary molars using (3Mix-MP) and the characteristics of the carious lesion as predictor factors for its success: a randomized controlled trial	1
30345963	Prospective Randomized Clinical Trial of Primary Molar Crowns: 24-Month Results	1
30803472	Evaluation of the Ability of Five- to 11-Year-Olds to Brush Their Teeth Effectively with Manual and Electric Toothbrushing	0	prevention
33175326	A randomised controlled clinical trial comparing pure Portland cement and formocresol pulpotomies followed from 2 to 4 years	1
21406148	Efficacy of a novel pacifier in the prevention of anterior open bite	0	orthodontics
22891625	The effect of GIC-brand on the survival rate of proximal-ART restorations	1
30063152	Nitrous oxide analgesic effect on children receiving restorative treatment on primary molars	0	behaviour managment
32223002	Articaine efficacy and safety in young children below the age of four years: An equivalent parallel randomized control trial	0	pain managemnt
27759409	Clinical performance of aesthetic restorative materials in primary teeth according to the FDI criteria	1
31755620	A preliminary 3-D comparison of rapid and slow maxillary expansion in children: A randomized clinical trial	0	orthodontics
34740265	Resorbable Collagen Barrier Impeding the Extrusion of Obturating Material in Primary Molars Undergoing Resorption - A Randomized Clinical Trial	1
34654496	An 18-Month Prospective Randomized Clinical Trial Comparing Zirconia Crowns with Glass-reinforced Fiber Composite Crowns in Primary Molar Teeth	1
31732883	Effect of CPP-ACP on Streptococcus mutans in saliva of high caries-risk preschool children: a randomized clinical trial	0	prevention
31134470	Assessment of the effects of a fluoride dentifrice and GC Tooth Mousse on early caries lesions in primary anterior teeth using quantitative light-induced fluorescence: a randomised clinical trial	0	prevention
29766413	Dental plaque disclosure as an auxiliary method for infants' oral hygiene	0	prevention
33719478	Evaluation of Mineral Trioxide Aggregate and Biodentine as pulpotomy agents in immature first permanent molars with carious pulp exposure: A randomised clinical trial	1
30992107	A Randomized Clinical Trial of NeoMTA Plus in Primary Molar Pulpotomies	1
32522320	Success and Behavior During Atraumatic Restorative Treatment, the Hall Technique, and the Stainless Steel Crown Technique for Primary Molar Teeth	1
21417122	Effect of ozone pretreatment on the microleakage of pit and fissure sealants	0	prevention
34192759	Comparative Evaluation of Indirect Pulp Therapy in Young Permanent Teeth using Biodentine and Theracal: A Randomized Clinical Trial	1
28627737	Caries treatment decisions among undergraduate and postgraduate students supported by visual detection systems	0	eductional RCT
31489826	Video modelling and dental anxiety in children. A randomised clinical trial	0	behaviour management
22838231	The effects of surface pretreatment on the microleakage of resin-modified glass-ionomer cement restorations	0	in vitro
33220141	The efficacy of dental sealant used with bonding agent on occlusal caries (ICDAS 2-4): A 24-month randomized clinical trial	0	non invasivre ttt
30806952	The reassuring role of music associated with the personality traits of children during dental care: a randomized clinical trial	0	behaviour management
31808584	Efficacy of low-level laser therapy associated with fluoride therapy for the desensitisation of molar-incisor hypomineralisation: Randomised clinical trial	0	preventive
27759410	Clarifying the mechanism of effect of the Bionator for treatment of maxillary protrusion: A percentile growth study	0	orthodontics
33337904	Effects of psychological behaviour management programme on dental fear and anxiety in children: A randomised controlled clinical trial	0	behaviour management
26385341	A study of the control of oral plaque biofilms via antibacterial photodynamic therapy	0	not caries management
22353408	Protective effect of pit and fissure sealants on demineralization of adjacent enamel	0	non invasivre ttt
20557707	The physiologic and behavioral effects of oral and intranasal midazolam in pediatric dental patients	0	behaviour management
34937613	LSTR Antibiotic Paste Versus Zinc Oxide and Eugenol Pulpectomy for the Treatment of Primary Molars with Pulp Necrosis: A Randomized Controlled Trial	1
32268439	Does the pre-emptive administration of paracetamol or ibuprofen reduce trans- and post-operative pain in primary molar extraction? A randomized placebo-controlled clinical trial	0	pain management
29482683	Cost Estimates for Bioactive Cement Pulpotomies and Crowns in Primary Molars	0	in vitro
31734931	Impact of different modes of school dental health education on oral health-related knowledge, attitude and practice behaviour: an interventional study	0	behaviour management
31894603	A multicenter, prospective, randomized trial of pain and discomfort during maxillary expansion: Leaf expander versus hyrax expander	0	orthodontics
26892215	Validation and Impact of Caregivers' Oral Health Knowledge and Behavior on Children's Oral Health Status	0	behaviour management
21406147	Evaluation of the effects of the VibraJect attachment on pain in children receiving local anesthesia	0	pain management
21121988	Comparison of the remineralizing potential of child formula dentifrices	0	prevention
32644890	Reduction in Bacterial Loading using Papacarie and Carisolv as an Irrigant in Pulpectomized Primary Molars - A Preliminary Report	1
28052214	Effect of Silver Nanoparticle-Added Pit and Fissure Sealant in the Prevention of Dental Caries in Children	0	prevention
29793566	Radiographic Effectiveness of Resin Infiltration in Arresting Incipient Proximal Enamel Lesions in Primary Molars	0	non invasive ttt
22524083	Comparison of oral midazolam and triclofos in conscious sedation of uncooperative children	0	sedation
25523492	Comparison of the effects of cognitive behavioural therapy and inhalation sedation on child dental anxiety	0	behaviour management
29663908	Randomized Clinical Trial of ART Class II Restorations Using Two Glass Ionomer Cements: One-Year Follow-Up	1
27097858	Effect of Hypnosis During Administration of Local Anesthesia in Six- to 16-year-old Children	0	pain management
29573375	Anaesthetic efficacy of 4% articaine and 2% lidocaine for extraction and pulpotomy of mandibular primary molars: an equivalence parallel prospective randomized controlled trial	0	pain management
27348852	Effect of different fluoride varnishes on remineralization of artificial enamel carious lesions	0	non invasive ttt
21806904	Influence of parental presence on the child's perception of, and behaviour, during dental treatment	0	behaviour management
25197990	The role of glass ionomer cement on the remineralization of infected dentin: an in vivo study	1
30519955	Efficacy of external cold and a vibrating device in reducing discomfort of dental injections in children: A split mouth randomised crossover study	0	pain management
30317420	Clinical and radiographic evaluation of the efficacy of sodium hypochlorite as a haemostatic agent compared with physiologic saline on the success of calcium hydroxide pulpotomies in primary molars: an in vivo study	1
32567948	Effects of audiovisual distraction in children with Down syndrome during dental restorations: a randomised clinical trial	0	behaviour management
30702789	Clinical and radiographic evaluation of Biodentine and Mineral Trioxide Aggregate in revascularization of non-vital immature permanent anterior teeth (randomized clinical study)	1
33826087	Comparison of two behavior management techniques used during mandibular block anesthesia among preschool children: a randomized clinical trial	0	behaviour management
32276676	Two-Year Split-Mouth Randomized Controlled Clinical Trial on the Progression of Proximal Carious Lesions on Primary Molars After Resin Infiltration	0	non invasive ttt
24717713	Dental sealants and flowable composite restorations and psychosocial, neuropsychological, and physical development in children	0	behaviour management
28105705	Urinary fluoride excretion after application of fluoride varnish and use of fluoride toothpaste in young children	0	non invasive ttt
22353456	Comparison of the anesthetic efficacy of articaine and mepivacaine in pediatric patients: a randomized, double-blind study	0	pain management
33951173	Absorbable Hemostatic Pack Effect After Primary Incisor Extraction: A Pilot Study and Introduction of a Novel Scale to Assess Post-Operative Bleeding	0	no caries management
34716571	Effects of antibiotics on the developing enamel in neonatal mice	0	no caries management
27472565	Intraligamentary and Supraperiosteal Anesthesia Efficacy Using a Computer Controlled Delivery System in Mandibular Molars	0	pain management
26696112	Comparison of Behavior and Dental Anxiety During Intranasal and Sublingual Midazolam Sedation - A Randomized Controlled Trial	0	behaviour management
26883609	Comparison of Anesthetic Efficacy of Articaine and Lidocaine During Primary Maxillary Molar Extractions in Children	0	pain management
28650782	Effect of Probiotic Yogurt and Xylitol-Containing Chewing Gums on Salivary S Mutans Count	0	prevention
29380613	Evaluation of antibiotic mix in Non-instrumentation Endodontic Treatment of necrotic primary molars	1
32644894	Efficacy of GC Gold Label 9 and GC Miracle Mix(®) Restorations using Atraumatic Restorative Treatment (ART) in Rural Settings: A Randomized Controlled Trial	1
25788172	Clinical and radiographic evaluation of Portland cement added to radiopacifying agents in primary molar pulpotomies	1
23265154	The effect of 2% chlorhexidine as root canal irrigant in pulpectomies of primary molars	1
27097854	Clinical Pulpotomy Trial of Copaifera Langsdorffii Oil Resin Versus Formocresol and White Mineral Trioxide Aggregate in Primary Teeth	1
28288296	Effect of CPP-ACP or a Potassium Nitrate Sodium Fluoride Dentifrice on Enamel Erosion Prevention	0	prevention
20409203	Clinical evaluation of 3Mix and Vitapex as treatment options for pulpally involved primary molars	1
20298651	Effect of milk and soy-based infant formulas on in situ demineralization of human primary enamel	0	in vitro
28422600	Effect of a School-Based Supervised Tooth Brushing Program In Mexico City: A Cluster Randomized Intervention	0	prevention
30328064	Clinical evaluation of a surface pre-reacted glass (S-PRG) filler-containing dental sealant placed with a self-etching primer/adhesive	0	prevention
20483019	A study of the Isolite system during sealant placement: efficacy and patient acceptance	0	prevention
25877514	A theory-guided school-based intervention in order to improve adolescents' oral self-care: a cluster randomized trial	0	prevention
26370072	Changes in preschool children's OHRQoL after treatment of dental caries: responsiveness of the B-ECOHIS	0	behaviour management
28052211	CPP-ACP: Effect on Dental Plaque Acidity after Water Rinsing Following Topical Fluoride Therapy	0	prevention
33662244	Casein Phosphopeptide Amorphous Calcium Phosphate Fluoride Varnish in Remineralization of Early Carious Lesions in Primary Dentition: Randomized Clinical Trial	0	prevention
29122067	The Clinical and Radiographic Success of Primary Molar Pulpotomy Using Biodentine™ and Mineral Trioxide Aggregate: A 24-Month Randomized Clinical Trial	1
28650787	The Effect of Casein Phosphopeptide-Amorf Calcium Phosphate and Acidulated Phosphate Fluoride Gel on Dental Erosion in Primary Teeth: An in Vitro Study	0	prevention
23342566	Microhardness and surface roughness of glass ionomer cements after APF and TiF4 applications	0	in vitro
26370224	Bilayer technique and nano-filled coating increase success of approximal ART restorations: a randomized clinical trial	1
29335048	Antiplaque, Antifungal Effectiveness of Aloevera Among Intellectually Disabled Adolescents: Pilot Study	0	pprevention
29147888	A study of parental presence/absence technique for child dental behaviour management	0	behaviour management
25951307	Reduction in Bacterial Loading Using MTAD as an Irrigant in Pulpectomized Primary Teeth	1
27472567	Effect of Fluoride Varnish on Enamel Remineralization in Anterior Teeth with Molar Incisor Hypomineralization	0	prevention
27766712	Effect of the addition of chlorhexidine and miswak extract on the clinical performance and antibacterial properties of conventional glass ionomer: an in vivo study	1
30289371	Preemptive Analgesia by Paracetamol, Ibuprofen or Placebo in Pediatric Dental Care: A Randomized Controlled Study	0	pain management
24602167	Acceptability of different caries management methods for primary molars in a RCT	0	behaviour managmemt
22762168	Experimental evaluation of two methodologies for the restoration of crown fracture in permanent anterior teeth	0	adult
25793947	Is a new sonic toothbrush more effective in plaque removal than a manual toothbrush?	0	prevention
35337393	The Effectiveness of Lingual Frenectomy and Myofunctional Therapy for Children: A Randomized Controlled Clinical Trial	0	not caries management
29949082	Effect of visual distraction on children's anxiety during dental treatment: a crossover randomized clinical trial	0	behaviour managmemt
30298560	Efficacy of ketoprofen lysine salt and paracetamol/acetaminophen to reduce pain during rapid maxillary expansion: A randomized controlled clinical trial	0	pain management
20819400	Comparison of retention and demineralization inhibition potential of adhesive banding cements in primary teeth	0	in vitro
22762173	Clinical and radiographic success rates of mineral trioxide aggregate and ferric sulphate pulpotomies performed by dental students	1
22276649	Microleakage and penetration of a hydrophilic sealant and a conventional resin-based sealant as a function of preparation techniques: a laboratory study	0	in vitro
24683774	Microbiological assessment of root canals following use of rotary and manual instruments in primary molars	1
25864681	A randomised clinical trial on the use of intermediate bonding on the retention of fissure sealants in children	0	prevention
26147820	The effect of nasal midazolam premedication on parents-child separation and recovery time in dental procedures under general anaesthesia	0	sedation
30888581	A clinical and radiographic investigation comparing the efficacy of cast metal and indirect resin onlays in rehabilitation of permanent first molars affected with severe molar incisor hypomineralisation (MIH): a 36-month randomised controlled clinical trial	1
28646527	A randomized clinical trial to compare pain levels during three types of oral anesthetic injections and the effect of Dentalvibe(®) on injection pain in children	0	pain management
27102319	Comparison of residual salivary fluoride retention using amine fluoride toothpastes in caries-free and caries-prone children	0	prevention
30883951	Evaluation of intraosseous computerized injection system (QuickSleeper™) vs conventional infiltration anaesthesia in paediatric oral health care: A multicentre, single-blind, combined split-mouth and parallel-arm randomized controlled trial	0	pain management
26369274	Evaluation of the injection pain with the use of DentalVibe injection system during supraperiosteal anaesthesia in children: a randomised clinical trial	0	pain management
27617380	Visual Schedule System in Dental Care for Patients with Autism: A Pilot Study	0	behaviour management
29793565	A Randomized Clinical Trial Evaluating Rubber Dam Clamp Pain Reduction from a New Topical Liposomal Anesthetic Gel	0	pain management
26370384	The role of an occlusal template during the placement of preformed metal crowns in children under general anaesthesia: a randomised control trial	1
31850777	Metallic syringe versus electronically assisted injection system: a comparative clinical study in children	0	pain management
27471803	Efficacy and Stability of Two in-Office Bleaching Agents in Adolescents: 12 Months Follow-Up	0	not caries management
31648665	Anesthesia Onset Time and Injection Pain Between Buffered and Unbuffered Lidocaine Used as Local Anesthetic for Dental Care in Children	0	pain management
24579274	Clinical performance of fiber-reinforced nanofilled resin composite in extensively carious posterior teeth of children: 30-month evaluation	1
31882030	A Randomized Controlled Clinical Trial Comparing Tricalcium Silicate and Formocresol Pulpotomies Followed for Two to Four Years	1
28288298	Detection of Respiratory Adverse Events in Pediatric Dental Patients Sedated With 0.75mg/Kg of Midazolam and Oxygen by Continuous Pretracheal Auscultation: A Prospective Randomized Controlled Trial	0	sedation
25200983	Mechanical control of biofilm in children with cerebral palsy: a randomized clinical trial	0	prevention
24477842	The protective effect of SnF2 containing toothpastes and solution on enamel surfaces subjected to erosion and abrasion in situ	0	prevention
30085876	Combined Effect of Enamel Deproteinization and Intermediate Bonding in the Retention of Pit and Fissure Sealants in Children: A Randomized Clinical Trial	0	in vitro
29122072	Inhibition of Residual Cariogenic Bacteria in Atraumatic Restorative Treatment by Chlorhexidine: Disinfection or Incorporation	0	in vitro
27471804	Control of White Spot Lesions with Use of Fluoride Varnish or Chlorhexidine Gel During Orthodontic Treatment A Randomized Clinical Trial	0	prevention
27617373	Clinical Performance of Indirect Composite Onlays as Esthetic Alternative to Stainless Steel Crowns for Rehabilitation of a Large Carious Primary Molar	1
34101918	Intranasal versus sublingual route of dexmedetomidine sedation in paediatric dentistry: A randomized controlled clinical trial	0	sedation
26314605	Retention of Moisture-tolerant and Conventional Resin-based Sealant in Six- to Nine-year-old Children	0	prevention
25095322	A comparative evaluation of intranasal dexmedetomidine, midazolam and ketamine for their sedative and analgesic properties: a triple blind randomized study	0	sedation
30820833	Long-term clinical performance of heat-cured high-viscosity glass ionomer class II restorations versus resin-based composites in primary molars: a randomized comparison trial	1
35102638	Comparative evaluation of the fracture resistance of newly developed prefabricated fibreglass crowns and zirconium crowns	0	in vitro
23342564	Effectiveness of oxidative potential water as an irrigant in pulpectomized primary teeth	1
22838228	Apexification of anterior teeth: a comparative evaluation of mineral trioxide aggregate and calcium hydroxide paste	1
33181849	Antimicrobial Effect of Propolis Administered through Two Different Vehicles in High Caries Risk Children: A Randomized Clinical Trial	0	prevention
26349796	Comparison of Topical 10 Percent Lidocaine and a Local Anesthetic System in Pediatric Dental Patients	0	pain management
25197997	The effect of sodium hypochlorite application on the success of calcium hydroxide and mineral trioxide aggregate pulpotomies in primary teeth	1
29070160	Bioactive Tricalcium Silicate-based Dentin Substitute as an Indirect Pulp Capping Material for Primary Teeth: A 12-month Follow-up	1
25095314	Comparison of relative efficacy of two techniques of enamel stain removal on fluorosed teeth. An in vivo study	0	prevention
29763353	Effect of Probiotic Lactobacillus reuteri on Salivary Cariogenic Bacterial Counts among Groups of Preschool Children in Jeddah, Saudi Arabia: A Randomized Clinical Trial	0	prevention
24960387	The influence of prebrushing mouthwashes on plaque removal in children	0	prevention
27759405	Association between clinical and salivary microbial parameters during orthodontic treatment with removable appliances with or without use of fluoride mouth rinse	0	prevention
30864090	Comparison of post-operative pain after root canal instrumentation with hand K-files, H-files and rotary Kedo-S files in primary teeth: a randomised clinical trial	1
25102461	Clinical and radiological evaluation of calcium sulfate as direct pulp capping material in primary teeth	1
23342560	Evaluating the effect of probiotic containing milk on salivary mutans streptococci levels	0	prevention
24351693	A randomized trial of mineral trioxide aggregate cements in primary tooth pulpotomies	1
21189767	In vitro determination of the chromatic effect of a silver nanoparticles solution linked to the gantrez S-97 copolymer on tooth enamel	0	in vitro
22046692	Comparison between rotary and manual techniques on duration of instrumentation and obturation times in primary teeth	1
21668284	Comparison of the efficacy of articaine and prilocaine local anaesthesia for pulpotomy of maxillary and mandibular primary molars	0	pain management
29087796	Antibacterial Efficacy of Mouthwash Prepared from Pomegranate, Grape Seed and Guava Extracts against Oral Streptococci: An in Vivo Study	0	prevention
25571684	Effect of Bifidobacterium bifidum containing yoghurt on dental plaque bacteria in children	0	prevention
30887592	Effect of a relaxation training exercise on behaviour, anxiety, and pain during buccal infiltration anaesthesia in children: Randomized clinical trial	0	behaviour management
21806903	Impact of exposure to positive images on dental anxiety among children: a controlled trial	0	behaviour management
30324560	Effectiveness of plaque removal with an experimental chewable brush in children between age 9 and 13 years	0	prevention
23171351	Clinical and radiographic outcomes of the use of four dressing materials in pulpotomized primary molars: a randomized clinical trial with 2-year follow-up	1
26551372	Pain Perception: Computerized versus Traditional Local Anesthesia in Pediatric Patients	0	pain management
21640062	The effect of fluoride slow-releasing devices on fluoride in plaque biofilms and saliva: a randomised controlled trial	0	prevention
25631734	Utility of bispectral index monitoring during deep sedation in pediatric dental patients	0	sedation
25939638	A comparison of the sedative effect of oral versus nasal midazolam combined with nitrous oxide in uncooperative children	0	sedation
23278871	The effects of natural compounds-containing mouthrinses on patients with fixed orthodontic appliance treatment: clinical and microbiological outcomes	0	prevention
24435546	Two-year outcomes of electrosurgery and calcium-enriched mixture pulpotomy in primary teeth: a randomised clinical trial	1
29070159	Performance of Universal Adhesive in Primary Molars After Selective Removal of Carious Tissue: An 18-Month Randomized Clinical Trial	1
28422591	Effect of Papacarie and Alternative Restorative Treatment on Pain Reaction during Caries Removal among Children: A Randomized Controlled Clinical Trial	1
26161601	Clinical Evaluation of Restorative Materials in Primary Teeth Class II Lesions	1
28494595	Clinical performance of a glass ionomer sealant protected with two different resin-based agents over a 2-year follow-up period	1
30324561	Comparison of resin modified glass ionomer cement and composite resin in class II primary molar restorations: a 2-year parallel randomised clinical trial	1
23211912	Use of video eyewear to manage distress in children during restorative dental treatment	0	behaviour management
28292340	Phase Four, Randomized, Double-Blinded, Controlled Trial of Phentolamine Mesylate in Two- to Five-year-old Dental Patients	0	pain management
21999806	Mother and youth access (MAYA) maternal chlorhexidine, counselling and paediatric fluoride varnish randomized clinical trial to prevent early childhood caries	0	prevention
21902998	Long-term outcomes of primary tooth pulpectomy with and without smear layer removal: a randomized split-mouth clinical trial	1
28618198	Effect of intravenous paracetamol as pre-emptive compared to preventive analgesia in a pediatric dental setting: a prospective randomized study	0	pain mnagement
21189775	Dental and skeletal changes in the upper and lower jaws after treatment with Schwarz appliances using cone-beam computed tomography	0	orthodontics
22040450	Optimising the dose of oral midazolam sedation for dental procedures in children: a prospective, randomised, and controlled study	0	sedation
29756308	Improving adolescents' periodontal health: evaluation of a mobile oral health App associated with conventional educational methods: a cluster randomized trial	0	not caries management
29763354	Randomized Controlled Trial of Pulpotomy in Primary Molars using MTA and Formocresol Compared to 3Mixtatin: A Novel Biomaterial	1
22449810	The success rates of a glass ionomer cement and a resin-based fissure sealant placed by fifth-year undergraduate dental students	0	non invasive ttt
28583242	Postoperative Pain After Root Canal Preparation with Hand and Rotary Files in Primary Molar Teeth	1
23346907	Indirect pulp treatment vs antibiotic sterilization of deep caries in mandibular primary molars	1
23211896	Comparison of gray mineral trioxide aggregate and diluted formocresol in pulpotomized primary molars: a 6- to 24-month observation	1
23756308	An effective psychoeducational intervention for early childhood caries prevention: part I	0	prevention
25631721	Evaluation of probiotic milk on salivary mutans streptococci count: an in vivo microbiological study	0	prevention
28292339	Comparison of Ferric Sulfate Combined Mineral Trioxide Aggregate Pulpotomy and Zinc Oxide Eugenol Pulpectomy of Primary Maxillary Incisors: An 18-month Randomized, Controlled Trial	1
26146798	Can the Child Health Utility 9D measure be useful in oral health research?	0	not caries management
21417118	Bond strength of two-step etch-and-rinse adhesive systems to the dentin of primary and permanent teeth	0	in vitro
23907736	Behavioural and physiological outcomes of biofeedback therapy on dental anxiety of children undergoing restorations: a randomised controlled trial	0	behaviour management
25197999	Educating parents of children receiving comprehensive dental care under general anesthesia with visual AIDS	0	prevention
27557918	Effect of Tooth Mousse on Streptococcus Mutans in the Plaque of High Caries-risk Preschool Children: A Triple-Blind, Randomized Clinical Trial	0	prevention
23758458	Clinical efficacy of various root canal obturating methods in primary teeth: a comparative study	1
26551364	Comparison of Parental Satisfaction with Three Tooth-Colored Full-Coronal Restorations in Primary Maxillary Incisors	1
24579286	A randomized trial on the inhibitory effect of chewing gum containing tea polyphenol on caries	0	prevention
26531092	Evaluation of Different Fissure Sealant Materials and Flowable Composites Used as Pit-and-fissure Sealants: A 24-Month Clinical Trial	0	prevention
20659181	Effects of different fissure sealant applications on laser fluorescence measurements	0	prevention
20059594	A comparison of inhalation sedation agents in the management of children receiving dental treatment: a randomized, controlled, cross-over pilot trial	0	sedation
24717710	Effect of the DentalVibe injection system on pain during local anesthesia injections in adolescent patients	0	pain management
27805885	Effects of Two Different Anesthetic Solutions on Injection Pain, Efficacy, and Duration of Soft-Tissue Anesthesia with Inferior Alveolar Nerve Block for Primary Molars	0	pain management
24197970	Success of root fillings with zinc oxide-ozonated oil in primary molars: preliminary results	1
28292338	Antibacterial Effect of Calcium Hydroxide With or Without Chlorhexidine as Intracanal Dressing in Primary Teeth With Apical Periodontitis	1
24553281	A randomized controlled trial of a 10 percent CPP-ACP cream to reduce mutans streptococci colonization	0	prevention
25823480	Efficacy and tolerance of papain gel with conventional drilling method: a clinico-microbiological study	1
23855176	Sedative effects of oral midazolam, intravenous midazolam and oral diazepam in the dental treatment of children	0	sedation
28650784	SEM Analysis of Residual Dentin Surface in Primary Teeth Using Different Chemomechanical Caries Removal Agents	0	in vitro
23211895	Pulpotomy versus pulpectomy for carious vital primary incisors: randomized controlled trial	1
25631723	An in vivo comparison of antimicrobial efficacy of sodium hypochlorite and Biopure MTAD™ against enterococcus faecalis in primary teeth: A qPCR study	1
23855173	Effect of laser and air abrasion pretreatment on the microleakage of a fissure sealant applied with conventional and self etch adhesives	0	prevention
23597225	Surface roughness of fluoride-releasing restorative materials after topical fluoride application	0	prevention
25514079	A randomized clinical trial investigating the performance of two commercially available posterior pediatric preveneered stainless steel crowns: a continuation study	1
20409200	Pain and fear in connection to orthodontic extractions of deciduous canines	0	pain management
23270291	Microtensile bond strength of self-etch adhesives in different surface conditionings	0	in vitro
25303507	Efficiency and patient satisfaction with the Isolite system versus rubber dam for sealant placement in pediatric patients	0	prevention
20836951	A microbiological assessment of polymer and conventional carbide burs in caries removal	1
20831134	In vitro comparison of self versus professionally applied remineralizing materials	0	in vitro
26950808	A Randomized Trial Using 3Mixtatin Compared to MTA in Primary Molars with Inflammatory Root Resorption: A Novel Endodontic Biomaterial	0	not caries management
28288299	Comparison between Positive Dental Images and Neutral Images in Managing Anticipatory Anxiety of Children	0	behaviour management
24046993	A double blind randomized trial of ketofol versus propofol for endodontic treatment of anxious pediatric patients	0	behaviour management
26161612	Subcutaneous Midazolam with and without Ketamine for Sedation In Children Undergoing Dental Treatment: A Pilot Study	0	sedation
23043882	In vitro evaluation of apical microleakage of a new MTA-based sealer	0	in vitro
22652211	Comparative evaluation of the remineralising effects and surface microhardness of glass ionomer cement containing grape seed extract and casein phosphopeptide - amorphous calcium phosphate: an in vitro study	0	in virtro
23014091	Assessment of parental tooth-brushing following instruction with single-headed and triple-headed toothbrushes	0	prevention
30900152	Effectiveness of topical haemocoagulase as a haemostatic agent in children undergoing extraction of primary teeth: a split-mouth, randomised, double-blind, clinical trial	0	not caries management
30730794	Comparative Study between Revitalization of Necrotic Immature Permanent Anterior Teeth with and without Platelet Rich Fibrin: A Randomized Controlled Trial	1
24295013	Comparison of microleakage of different margin types around Class V resin restorations in primary teeth	0
23019834	Effect of zinc sulfate on human primary enamel microhardness: an in vitro study	0	in vitro
26892211	Double-Blind Crossover Study to Compare Pain Experience During Inferior Alveolar Nerve Block Administration Using Buffered Two Percent Lidocaine in Children	0	pain management
20836956	Pulp exposure occurrence and outcomes after 1- or 2-visit indirect pulp therapy vs complete caries removal in primary and permanent molars	1
24313583	Effects of maltitol and xylitol chewing-gums on parameters involved in dental caries development	0	prevention
22353406	Microleakage of self-etching sealant on noncontaminated and saliva-contaminated enamel	0	prevention
23756309	An effective psychoeducational intervention for early childhood caries prevention: part II	0	prevention
25951308	A comparative clinical study of three fissure sealants on primary teeth: 24-month results	0	prevention
22883359	Effects of folk medicinal plant extract Ankaferd Blood Stopper(®) in vital primary molar pulpotomy	1
23930635	Effectiveness of a self-etching adhesive on sealant retention in primary teeth	0	prevention
27557913	Qualitative and Quantitative Effect of a Protective Chlorhexidine Varnish Layer Over Resin-infiltrated Proximal Carious Lesions in Primary Teeth	0	prevention
24709430	Cluster-randomized xylitol toothpaste trial for early childhood caries prevention	0	prevention
21189770	Efficacy of platelet-rich-plasma (PRP) in bone regeneration after cyst enucleation in pediatric patients--a clinical study	0	not caries managemnt
26418930	Effect of audiovisual eyeglasses during dental treatment in 5-8 year-old children	0	behaviour managemnt
24960395	Posterior preveneered stainless steel crowns: clinical performance after three years	1
22502601	A randomized study of sodium hypochlorite versus formocresol pulpotomy in primary molar teeth	1
21189766	Evaluation of knowledge, attitudes, and self-reported behaviors among 3-5 year old school children using an oral health and nutrition intervention	0	behaviour management
23235130	Long-term effect of maternal xylitol exposure on their children's caries prevalence	0	prevention
25514077	Buccal versus intranasal midazolam sedation for pediatric dental patients	0	sedation
21668279	Wear of dental sealing materials using the replication technique	0	in vitro
23265162	Multi-surface composite vs stainless steel crown restorations after mineral trioxide aggregate pulpotomy: a randomized controlled trial	1
29335051	Effectiveness of a Preventive Recall Strategy for Children After Dental Rehabilitation with General Anesthesia	0	prevention
23855167	Propolis and commonly used intracanal irrigants: comparative evaluation of antimicrobial potential	1
23433618	A community-based randomized trial of postcard mailings to increase dental utilization among low-income children	0	prevention
23534323	Impact of maternal xylitol consumption on mutans streptococci, plaque and caries levels in children	0	prevention
22353457	Evaluation of resin based and glass ionomer based sealants placed with or without tooth preparation-a two year clinical trial	0	preventive
20059593	Evaluation of mandibular infiltration versus mandibular block anaesthesia in treating primary canines in children	0	pain management
26370520	A randomized trial of direct pulp capping in primary molars using MTA compared to 3Mixtatin: a novel pulp capping biomaterial	1
22211737	Calcium hydroxide partial pulpotomy is an alternative to formocresol pulpotomy based on a 3-year randomized trial	1
20507811	Short communication: Influence of different isolation methods on the survival of proximal ART restorations in primary molars after two years	1
21332852	A 6-month comparison of toothbrushing efficacy between the horizontal Scrub and modified Bass methods in visually impaired students	0	prevention
28292334	In Vivo Effect of Calcium Hydroxide and Resin-modified Glass Ionomer Cement on Carious Dentin in Young Permanent Molars: An Ultrastructural and Macroscopic Study	0	in vitro
25517587	Use of mouth guard in basketball: observational study of a group of teenagers with and without motivational reinforcement	0	orthodontics
22900440	Effect of xylitol on dental caries and salivary Streptococcus mutans levels among a group of mother-child pairs	0	preventive
21919984	Proinflammatory cytokines during the initial phase of oral mucositis in patients with acute lymphoblastic leukaemia	0	not carie management
28327266	Milk Sweetened with Xylitol: A Proof-of-Principle Caries Prevention Randomized Clinical Trial	0	prevention
20831131	Retentive strength of luting cements for stainless steel crowns: an in vitro study	0	in vitro
22077684	Dental health education programme for 6-year-olds: a cluster randomised controlled trial	0	prevention
23756301	Comparison of mineral trioxide aggregate and diluted formocresol in pulpotomized human primary molars: 42-month follow-up and survival analysis	1
22404253	Influence of rubber dam on objective and subjective parameters of stress during dental treatment of children and adolescents - a randomized controlled clinical pilot study	0	behaviour management
20731735	Dietary and oral hygiene intervention in secondary school pupils	0	prevention
22353410	Microleakage of adhesive and nonadhesive luting cements for stainless steel crowns	0	in vitro
23342571	Effect of continuous versus interrupted administration of nitrous oxide-oxygen inhalation on behavior of anxious pediatric dental patients: a pilot study	0	sedation
23019837	Sedative effects of oral midazolam, intravenous midazolam and oral diazepam	0	sedation
21806906	A comparative evaluation of probiotics on salivary mutans streptococci counts in Indian children	0	prevention
22524072	Impact of pictorial story on pain perception, situational anxiety and behavior in children: a cognitive-behavioral schema	0	pain management
26161609	Remineralization Capacity of Three Fissure Sealants with and without Gaseous Ozone on Non-Cavitated Incipient Pit and Fissure Caries	0	prevention
21703071	Marginal microleakage of triage sealant under different moisture contamination	0	prevention
22583875	Effectiveness of new distraction technique on pain associated with injection of local anesthesia for children	0	pain management
28206898	Fluoride Varnish Applications in Preschoolers and Dental Fluorosis in Permanent Incisors: Results of a Nested-cohort Study Within a Clinical Trial	0	prevention
23635890	Randomized controlled trial: lip piercing: the impact of material on microbiological findings	0	not caries management
21473839	Diode laser irradiation and fluoride uptake in human teeth	0	in vitro
21678668	Reduction in bacterial loading using 2% chlorhexidine gluconate as an irrigant in pulpectomized primary teeth: a preliminary report	1
26418918	CPP-ACP and CPP-ACFP versus fluoride varnish in remineralisation of early caries lesions. A prospective study	0	prevention
28399334	Effects of audiovisual distraction in children with special healthcare needs during dental restorations: a randomized crossover clinical trial	0	behaviour management
21189769	Removal of organic debris from occlusal fissures: advantage of Carisolv system over sodium hypochlorite	0	prevention
21951305	The caries-preventive effect of xylitol/maltitol and erythritol/maltitol lozenges: results of a double-blinded, cluster-randomized clinical trial in an area of natural fluoridation	0	prevention
22211678	A practice-based study on the effect of a short sucrose/xylitol exposure on survival of primary teeth caries free	0	prevention
23930631	Sodium hypochlorite vs formocresol as pulpotomy medicaments in primary molars: 1-year follow-up	1
24313577	Efficacy trial of Camouflage Syringe to reduce dental fear and anxiety	0	behaviour managment
21993064	Comparative evaluation of chlorhexidine mouthrinse versus cacao bean husk extract mouthrinse as antimicrobial agents in children	0	prevention
20578661	Efficacy of 10% Povidone Iodine in children affected with early childhood caries: an in vivo study	0	prevention
22221174	The influence of smear layer removal on primary tooth pulpectomy outcome: a 24-month, double-blind, randomized, and controlled clinical trial evaluation	1
24717698	Effect of palonosetron on postoperative nausea and vomiting in children following dental rehabilitation under general anesthesia	0	not caries management
21703067	Success rates of mineral trioxide aggregate, ferric sulfate, and formocresol pulpotomies: a 24-month study	1
21902995	A clinical study evaluating success of 2 commercially available preveneered primary molar stainless steel crowns	1
25256207	Effect of audiovisual distraction with 3D video glasses on dental anxiety of children experiencing administration of local analgesia: a randomised clinical trial	0	behaviour managment
22524073	Comparison of electrosurgical pulpotomy with zinc oxide eugenol or zinc polycarboxylate cements sub-base	1
25102458	A randomised controlled trial of three aesthetic full-coronal restorations in primary maxillary teeth	1
34780032	Comparison of effectiveness of oral hygiene instruction methods in improving plaque scores among 8-9-year children: a randomized controlled trial	0	prevention
25260983	Effect of intraoperative analgesia on children's pain perception during recovery after painful dental procedures performed under general anaesthesia	0	pain management
24717711	Effect of water rinsing after acidulated phosphate fluoride gel on dental plaque acidity: an in situ study	0	in vitro
22251427	A controlled, longitudinal study of home visits compared to telephone contacts to prevent early childhood caries	0	prevention
27471808	Evaluation of Buccal Infiltration with Articaine and Inferior Alveolar Nerve Block with Lignocaine for Pulp Therapy in Mandibular Primary Molars	0	pain management
24011296	Evaluation of three restorative techniques for primary anterior teeth with extensive carious lesions: a 1-year clinical study	1
23464746	A placebo-controlled, double-blind, crossover trial on analgesic effect of nitrous oxide-oxygen inhalation	0	sedation
24033362	Dental sealants and composite restorations and longitudinal changes in immune function markers in children	0	prevention
35533230	Newer Technique of Extra-Coronal Bleaching with Sodium Perborate on Non-Pitted Fluorosis Stains in Permanent Anterior Teeth	0	caries management
24164167	Assessment of oral hygiene and periodontal health around posterior primary molars after their restoration with various crown types	1
20507810	In vitro and in vivo assessment of newly developed slow-release fluoride glass device	0	in vitro/ preventive
20642467	A clinical evaluation of two glass ionomer cements in primary molars using atraumatic restorative treatment technique in India: 1 year follow up	1
23754205	Clinical evaluation of sustained-release metronidazole gel versus metronidazole solution as an intracanal medicament in abscessed primary molars	1
34133809	Effect of immersive virtual reality on pain in different dental procedures in children: A pilot study	0	pain management
21189774	Midazolam-fentanyl analgo-sedation in pediatric dental patients--a pilot study	0	sedation
20836948	Illustrated information for parent education: parent and patient responses	0	behaviour management
22041002	Effective teaching of tooth-brushing to preschool children	0	preventive
20403303	A two-year evaluation of four different fissure sealants	0	preventive
26059497	Effect of a chlorhexidine/thymol and a fluoride varnish on caries development in erupting permanent molars: a comparative study	0	preventive
23756315	Effect of 1.23% acidulated phosphate fluoride foam on white spot lesions in orthodontic patients: a randomized trial	0	micro invasive ttt
21070705	Comparing gray mineral trioxide aggregate and diluted formocresol in pulpotomized human primary molars	1
21470320	Comparison of pre-emptive ibuprofen, paracetamol, and placebo administration in reducing post-operative pain in primary tooth extraction	0	pain management
35986471	Clinical and Radiographic Success of 2% Chlorhexidine Gluconate with Mineral Trioxide Aggregate in Indirect Pulp Treatment of Primary Molars	1
25631731	Lidocaine versus mepivacaine in sedated pediatric dental patients: randomized, prospective clinical study	0	sedation
22104710	Reducing the pain of intranasal drug administration	0	pain management
29569459	A video eyeglasses/earphones system as distracting method during dental treatment in children: A crossover randomised and controlled clinical trial	0	behaviour management
22900437	An evaluation of different caries removal techniques in primary teeth: a comparitive clinical study	1
20831130	Spectrophotometric analysis on bleaching efficacy of blood stained demineralized and deproteinized dentin--an in vitro study	0	in vitro
23756302	Isolite vs cotton roll isolation in the placement of dental sealants	0	prevention
35366217	Oral cavity morphology among children at risk of sleep disordered breathing	0	not caries management
20298652	Mineral trioxide aggregate produces superior outcomes in vital primary molar pulpotomy	1
24460688	Infiltration and sealing versus fluoride treatment of occlusal caries lesions in primary molar teeth. 2-3 years results	0	prevention
29767382	Direct pulp capping in primary molars using a resin-modified Portland cement-based material (TheraCal) compared to MTA with 12-month follow-up: a randomised clinical trial	1
22838225	Mandibular block or maxillary infiltration: does it influence children's opposition to a subsequent dental visit?	0	pain managment
23342565	Effect of various concentrations of sodium hypochlorite on primary dentin: an in vitro scanning electron microscopic study	0	in vitro
22046702	A comparative evaluation of intranasal midazolam, ketamine and their combination for sedation of young uncooperative pediatric dental patients: a triple blind randomized crossover trial	0	sedation
22900449	A comparative evaluation of drops versus atomized administration of intranasal ketamine for the procedural sedation of young uncooperative pediatric dental patients: a prospective crossover trial	0	sedation
26764132	Self-efficacy theory-based intervention in adolescents: a cluster randomized trial-focus on oral self-care practice and oral self-care skills	0	behaviour management
24683779	Shear-bond strength of a new self-adhering flowable restorative material to dentin of primary molars	0	in vitro
23930638	Management of impacted incisors following surgery to remove obstacles to eruption: a prospective clinical trial	0	orthodontics
35830636	Effect of Remineralization Agents on Molar-Incisor Hypomineralization-Affected Incisors: A Randomized Controlled Clinical Trial	0	non invasive ttt
21640057	Prevalence of dental caries and dental care utilisation in preschool urban children enrolled in a comparative-effectiveness study	0	behaviour management
25377934	Video modelling for reducing anxiety related to the use of nasal masks place it for inhalation sedation: a randomised clinical trial	0	behaviour management
29070158	Partial Pulpotomy in Immature Permanent Molars After Carious Exposures Using Different Hemorrhage Control and Capping Materials	1
20359274	Effects of xylitol chewing gum on salivary flow rate, pH, buffering capacity and presence of Streptococcus mutans in saliva	0	prevention
29793564	Mineral Trioxide Aggregate Partial Pulpotomy Versus Formocresol Pulpotomy: A Randomized, Split-Mouth, Controlled Clinical Trial with 24 Months Follow-Up	1
22353416	A new haemostatic agent's effect on the success of calcium hydroxide pulpotomy in primary molars	1
35848920	Pain perception in paediatric patients: evaluation of computerised anaesthesia delivery system vs conventional infiltration anaesthesia in paediatric patients	0	pain management
22713081	A randomised, controlled clinical trial comparing chlorhexidine gel and low-dose fluoride toothpaste to prevent early childhood caries	0	prevention
20642474	Two years survival rate of Class II ART restorations in primary molars using two ways to avoid saliva contamination	1
35380376	A double-blind randomized controlled trial to compare the safety and efficacy of dexmedetomidine alone and in combination with ketamine in uncooperative and anxious paediatric dental patients requiring pulpectomy	0	sedation
20932397	Efficiency of different polyacrylic acid concentrations on the smear layer, after ART technique, by Scanning Electron Microscopy (SEM)	0	oin vitro
22353460	Comparing efficacy of plaque removal using professionally applied manual and power toothbrushes in 4- to 7-year-old children	0	prevention
23758461	Assessment of pain and discomfort during early orthodontic treatment of skeletal Class III malocclusion using the Removable Mandibular Retractor Appliance	0	orthodontics
35311975	Management of Post Orthodontic White Spot Lesions Using Resin Infiltration and CPP-ACP Materials- A Clinical Study	0	micro invasive ttt
25416522	Comparative efficacy of active and passive distraction during restorative treatment in children using an iPad versus audiovisual eyeglasses: a randomised controlled trial	0	behaviour management
20578658	A comparative study of children's pain reactions and perceptions to AMSA injection using CCLAD versus traditional injections	0	pain management
20831133	Formocresol versus calcium hydroxide direct pulp capping of human primary molars: two year follow-up	1
20932401	Short communication: In vitro assessment of erosive potential of energy drinks	0	in vitro
24372823	Effect of fluoride varnish and chlorhexidine-thymol varnish on mutans streptococci levels in human dental plaque: a double-blinded randomized controlled trial	0	prevention
28052471	Can oral health education be delivered to high-caries-risk children and their parents using a computer game? - A randomised controlled trial	0	behaviour management
35553398	Maternal vitamin D status in pregnancy and molar incisor hypomineralisation and hypomineralised second primary molars in the offspring at 7-9 years of age: a longitudinal study	0	not caries management
35533225	Effectiveness of Fluoride Varnish in Prevention of Early Childhood Caries in 3-4 Years Old Children - A 36 Month Prospective Community Based Randomized Controlled Trial	0	prevention
23635884	Randomized controlled trial: a randomized controlled clinical trial comparing a remineralizing paste with an antibacterial gel to prevent early childhood caries	0	prevention
25793955	Probiotics and their effect on oral bacteria count in children: a pilot study	0	prevention
23534328	In vivo evaluation of lesion sterilization and tissue repair in primary teeth pulp therapy using two antibiotic drug combinations	1
33728707	Stainless steel crown vs bulk fill composites for the restoration of primary molars post-pulpectomy: 1-year survival and acceptance results of a randomized clinical trial	1
34783404	Evaluation of composite restorations in primary molars subjected to selective caries removal associated with antimicrobial photodynamic therapy: A randomized controlled trial	1
23270285	Clinical and radiographic outcomes of direct pulp capping therapy in primary molar teeth following haemostasis with various antiseptics: a randomised controlled trial	1
23635898	Randomized controlled trial: parental compliance with instructions to remain silent in the dental operatory	0	behaviour management
35274286	Effect of active and passive distraction techniques while administering local anaesthesia on the dental anxiety, behaviour and pain levels of children: a randomised controlled trial	0	behaviour management
24683783	Buccal midazolam spray as an alternative to intranasal route for conscious sedation in pediatric dentistry	0	sedation
24579282	A novel distraction technique for pain management during local anesthesia administration in pediatric patients	0	behaviour management
24295006	Effect of caries removal techniques on the bond strength of adhesives to caries-affected primary dentin in vitro	0	oin vitro
22631626	Combined oral midazolam-ketamine better than midazolam alone for sedation of young children: a randomized controlled trial	0	sedation
35986475	Reducing Pediatric Intraoral Radiography Radiation Dose Using Reduced-Power Dental X-Ray Units: A Randomized Trial	0	not caries managemnt
27471813	Anterior Open Bite In 27 Months Old Children after Use of a Novel Pacifier - A Cohort Study	0	orthodontics
34856038	Efficacy of an iodoform-based filling material for pulpectomy of primary teeth: A 24-month non-inferiority randomized clinical trial	1
22838229	In vitro biocompatibility tests of glass ionomer cements impregnated with collagen or bioactive glass to fibroblasts	0	in vitro
24737141	Retention of fissure sealants in young permanent molars affected by dental fluorosis: a 12-month clinical study	0	prevention
34379856	Clinical effectiveness of resin-modified glass ionomer-based fluoride varnish for preventing occlusal caries lesions in partially erupted permanent molars: A randomised active-controlled trial	0	prevention
21250772	Manual orthodontic vs. oscillating-rotating electric toothbrush in orthodontic patients: a randomised clinical trial	0	orthodontics
23758464	Effect of two anti-erosion pastes on surface roughness of different restorative materials	0	preventive
34398412	Full coverage crowns for rehabilitation of MIH affected molars: 24 month randomized clinical trial	1
21070707	Double vs single primary teeth extraction approach as prevention of permanent maxillary canines ectopic eruption	0	orthodontics
23758456	Temperature changes in the pulpal chamber and the sealing performance of various methods of direct pulp capping of primary teeth	0	in vitro
22077689	Treatment outcomes of pulpotomy in primary molars using two endodontic biomaterials. A 2-year randomised clinical trial	1
26892210	Survival Rate of Atraumatic Restorative Treatment (ART) Restorations Using a Glass Ionomer Bilayer Technique with a Nanofilled Coating: A Bi-center Randomized Clinical Trial	1
27472572	Intra Operative Use of Anti Emetic Drugs for Children Undergoing Full Dental Rehabilitation under General Anesthesia. A Double Blind Randomized Clinical Trial	0	not caries management
20642462	Can drawing be considered a projective measure for children's distress in paediatric dentistry?	0	behaviour management
22046693	Endoflas, zinc oxide eugenol and metapex as root canal filling materials in primary molars--a comparative clinical study	1
35799339	Direct Pulp Capping of Primary Molars with Calcium Hydroxide or MTA Following Hemorrhage Control with Different Medicaments: Randomized Clinical Trial	1
35841512	Impact of smartphone application usage by mothers in improving oral health and its determinants in early childhood: a randomised controlled trial in a paediatric dental setting	0	behaviour managemnt
28045314	Efficacy of a casein phosphopeptide amorphous calcium phosphate (CPP-ACP) paste in preventing white spot lesions in patients with fixed orthodontic appliances: A prospective clinical trial	0	prevention
34138499	Continued root development of immature permanent teeth after regenerative endodontics with or without a collagen membrane: A randomized, controlled clinical trial	1
34738278	Effects of low level laser therapy on injection pain and anesthesia efficacy during local anesthesia in children: A randomized clinical trial	0	pain management
25095313	Pulpal response to nano hydroxyapatite, mineral trioxide aggregate and calcium hydroxide when used as a direct pulp capping agent: an in vivo study	0	in vitro
26531075	Three Incomplete Caries Removal Techniques Compared Over Two Years in Primary Molars with Asymptomatic Deep Caries or Reversible Pulpitis	1
23534333	A computerized photographic method to evaluate changes in head posture and scapular position following rapid palatal expansion: a pilot study	0	orthodontics
20545786	Unsweetened ice popsicles impart a positive feeling and reduce self-mutilation after paediatric dental treatment with local anaesthesia	0	behaviour management
25571679	Does casein phosphopeptid amorphous calcium phosphate provide remineralization on white spot lesions and inhibition of Streptococcus mutans?	0	prevention
21703078	Two-year survival rates of proximal atraumatic restorative treatment restorations in relation to glass ionomer cements and Postrestoration meals consumed	1
23855171	Chemomechanical caries removal in primary molars : evaluation of marginal leakage and shear bond strength in bonded restorations--an in vitro study	0	in vitro
26147818	Comparison of injection pain caused by the DentalVibe Injection System versus a traditional syringe for inferior alveolar nerve block anaesthesia in paediatric patients	0	pain management
22309243	Pulpotomy in caries-exposed immature permanent molars using calcium-enriched mixture cement or mineral trioxide aggregate: a randomized clinical trial	1
23019830	Anxiety in children during occlusal ART restorations in primary molars placed in school environment and hospital dental setup	0	behaviour management
21883559	Effect of a calcium hydroxide/chlorhexidine paste as intracanal dressing in human primary teeth with necrotic pulp against Porphyromonas gingivalis and Enterococcus faecalis	1
21718373	Efficacy of a non-drilling approach to manage non-cavitated dentin occlusal caries in primary molars: a 12-month randomized controlled clinical trial	0	micro invasive ttt
22077680	Halogen lamp and LED activation of resin-modified glass ionomer restorative material. In vitro microhardness after long-term storage	0	in vitro
22971260	Acceptance and discomfort in growing patients during treatment with two functional appliances: a randomised controlled trial	0	pain management
29254346	Comparison of single tooth anaesthesia by computer-controlled local anaesthetic delivery system (C-CLADS) with a supraperiosteal traditional syringe injection in paediatric dentistry	0	pain management
35751744	Outcome of vital pulp therapy in deeply carious molars affected with molar incisor hypomineralisation (MIH) defects: a randomized clinical trial	1
35232533	Picture Examination Communication System Versus Video Modelling in Improving Oral Hygiene of Children with Autism Spectrum Disorder: A Prospective Randomized Clinical Trial	0	behaviour management
33735517	Effectiveness of biofeedback relaxation and audio-visual distraction on dental anxiety among 7- to 12-year-old children while administering local anaesthesia: A randomized clinical trial	0	behaviour management
25229641	Children's discomfort may vary among different treatments for initial approximal caries lesions: preliminary findings of a randomized controlled clinical trial	0	micro invasive ttt
23019833	Dentin microhardness of primary teeth undergoing partial carious removal	0	in vitro
22971253	Does oral health counseling effectively improve oral hygiene of orthodontic patients?	0	preventive
23597217	Sodium hypochlorite versus Formocresol in primary molars pulpotomies: a randomized clinical trial	1
35999678	Intranasal Fentanyl Combined with Oral Midazolam for Pediatric Dental Sedation: A Controlled Randomized Blinded Crossover Clinical Trial	0	sedation
35999682	Retention Evaluation of Fissure Sealants Applied Using Self-Etch and Conventional Acid-Etch Techniques: A Randomized Control Trial Among Schoolchildren	0	preventive
35999684	The Effect of Silver Diamine Fluoride on Bond Strength of Three Types of Bulk-Fill Restorative Materials to Dentin	0	in vitro
36048411	Audio-visual storytelling for reducing dental anxiety in Iranian children: a randomized controlled trial	0	behaviour management
36098905	Evaluation of the efficacy of a 2-step etch-and-rinse, 2-step self-etch and 1-step self-etch adhesive systems, in class II primary molars restorations. An one year prospective, randomized clinical trial	1	caries management
34599744	Treatment time, pain experience and acceptability of the technique for caries removal in primary teeth using the ART approach with or without Brix3000™ papain gel: a preliminary randomised controlled clinical trial	1	caries management
36624897	Effectiveness of cryotherapy, sucrose solution and a combination therapy for pain control during local anesthesia in children: a split mouth study	0	pain management
35666375	Influence of antimicrobial photodynamic therapy with different pre-irradiation times on children's dental biofilm: randomized clinical trial	0	preventive
35838202	Selective outcome reporting in paediatric dentistry restorative treatment randomised clinical trials-A meta-research	0	not RCT
35152509	Postoperative pain after primary molar pulpectomy using rotary or reciprocating single files: A superior, parallel, randomized clinical trial	1	Caries management
36099230	Dilute Silver Diamine Fluoride (1:10) Versus Light Cure Calcium Hydroxide as Indirect Pulp Capping Agents in Primary Molars - A Randomized Clinical Trial	1	Caries management
35579583	Effectiveness of applying proximal enamel caries with fluoride-releasing sealant and fluoride varnish on caries progression in permanent teeth: A 12-month split-mouth randomized clinical trial	1	Caries management
35543302	Evaluation of fissure sealant retention rates using Isolite in comparison with rubber dam and cotton roll isolation techniques: A randomized clinical trial	0	preventive
35737872	Caries-preventive effectiveness of two different fluoride varnishes: A randomised clinical trial in patients with multi-bracketed fixed orthodontic appliances	0	orthodontic patients
36151976	Effect of a needle-free system versus traditional anesthesia on pain perception during palatal injections in children	0	pain management

## Sheet: RCTs retrieved after phase 1 
key	title	primary outcome\objective\ aim	invasive caries management	prevention, non-invasive ttt	behavioural maangament, L.A
rayyan-236862672	The effect of aloe vera and tea tree oil mouthwashes on the oral health of school children.	oral health- mouth wash: 8-14 years		1
rayyan-236862673	Effectiveness of Acupressure on Dental Anxiety in Children.	Acupressure on Dental Anxiety: 8-12 years			1
30355428	A Comparison of Periodontal Health in Primary Molars Restored with Prefabricated Stainless Steel and Zirconia Crowns.	peridontal health in st st crowns vs zirconia: 6-9 yrs	1
30345963	Prospective Randomized Clinical Trial of Primary Molar Crowns: 24-Month Results.	clinical success of zirconia vc st st crowns: 3-7 yrs	1
rayyan-236862676	Evaluation of the Ability of Five- to 11-Year-Olds to Brush Their Teeth Effectively with Manual and Electric Toothbrushing.	plaque removal with Manual and Electric Toothbrushing: 5-11 yrs		1
rayyan-236862677	Video modelling and dental anxiety in children. A randomised clinical trial.	denta anxiety: 6-10 yrs			1
32522320	Success and Behavior During Atraumatic Restorative Treatment, the Hall Technique, and the Stainless Steel Crown Technique for Primary Molar Teeth.	success of hall technique, ART and st st crowns: 4-9 yrs	1
rayyan-236862679	Effect of Virtual Reality Distraction on Pain and Anxiety During Dental Treatment in 5 to 8 Year Old Children.	pain and anxiety: 5-8 yrs			1
rayyan-236862680	Effects of audiovisual distraction in children with Down syndrome during dental restorations: a randomised clinical trial.	dental behavouir managment- down syndrom children: 5-12 yrs			1
30788777	Direct pulp capping versus pulpotomy with MTA for carious primary molars: a randomised clinical trial.	direct pulp capping vs pulpotomy: 3-9yrs	1
30324561	Comparison of resin modified glass ionomer cement and composite resin in class II primary molar restorations: a 2-year parallel randomised clinical trial.	composite resin vs resin modified glass inonmer: 4-7.5 yrs	1
rayyan-236862683	Child Life Interventions for Pediatric Dental Patients: A Pilot Study.	behavior management pilot study: 4-8 yrs			1
rayyan-236862684	The Effects of Motivational Methods Applied During Toothbrushing on Children's Oral Hygiene and Periodontal Health.	motivational methods for oral health method: 6-12 yrs		1
31845435	Influence of luting cement on the clinical outcomes of Zirconia pediatric crowns: A 3-year split-mouth randomized controlled trial.	luiting ceent for zirconia crowns: 4-7 yrs	1
32185634	Clinical evaluation of instrumentation time and quality of obturation using paediatric hand and rotary file systems with conventional hand K-files for pulpectomy in primary mandibular molars: a double-blinded randomized controlled trial.	handle vs rotarty instrument pulpectomy: 6-9yrs	1
rayyan-236862687	Comparison of the efficacy of a standard inferior alveolar nerve block versus articaine infiltration for invasive dental treatment in permanent mandibular molars in children: a pilot study.	anesthesia-pilot study:8-15 yrs			1
rayyan-236862688	Effect of awards after dental care in children's motivation.	effect of awards after dental care in children’s motivation: 4-6yrs			1
rayyan-236862689	The effect of an oral spray containing an aqueous extract of Triticum vulgare on dental plaque and gingival inflammation in schoolchildren: A randomized controlled trial.	gingival health daily use of a spray: 6-14 yrs		1
rayyan-236862690	Articaine efficacy and safety in young children below the age of four years: An equivalent parallel randomized control trial.	local anesthesia: 36 to 47 months			1
rayyan-236862691	Effect of CPP-ACP on Streptococcus mutans in saliva of high caries-risk preschool children: a randomized clinical trial.	Casein phosphopeptide-amorphous calcium phosphate+ brushing:4-5 yrs		1
rayyan-236862692	The reassuring role of music associated with the personality traits of children during dental care: a randomized clinical trial.	analyze the reassuring role of music associated with the personality traits:4-6 yrs			1
rayyan-236862693	Assessment of the effects of a fluoride dentifrice and GC Tooth Mousse on early caries lesions in primary anterior teeth using quantitative light-induced fluorescence: a randomised clinical trial.	fuoride dentifrice on ECC: 4-5 yrs		1
rayyan-236862695	Effects of psychological behaviour management programme on dental fear and anxiety in children: A randomised controlled clinical trial.	behaviour management:3-7 yrs			1
rayyan-236862696	Efficacy of low-level laser therapy associated with fluoride therapy for the desensitisation of molar-incisor hypomineralisation: Randomised clinical trial.	low-level laser therapy (LLLT) associated with fluoride varnish for the desensitisation of teeth with MIH: 6-12yrs		1
32278330	The effect of two different irrigation needles on post-operative pain after pulpectomy in primary molar teeth: A randomized clinical study.	effect of irrigation needles "pulpectomy":6-9yrs	1
rayyan-236862698	Does the pre-emptive administration of paracetamol or ibuprofen reduce trans- and post-operative pain in primary molar extraction? A randomized placebo-controlled clinical trial.	administration of paracetamol or ibuprofen- extraction: 5-10yrs			1
rayyan-236862699	Randomised clinical study of plaque removal efficacy of an electric toothbrush in primary and mixed dentition.	plaque removal- manual and electric toothbrush: 3-6, 7-9 yrs		1
30992107	A Randomized Clinical Trial of NeoMTA Plus in Primary Molar Pulpotomies.	NeoMTA Plus pulpotomies: 4-8yrs	1
22891625	The effect of GIC-brand on the survival rate of proximal-ART restorations.	GIC- ART restoration: +- 6yrs	1
rayyan-236862702	Two-Year Split-Mouth Randomized Controlled Clinical Trial on the Progression of Proximal Carious Lesions on Primary Molars After Resin Infiltration.	progression of caries after resin infiltration:3-8 yrs		1
32644890	Reduction in Bacterial Loading using Papacarie and Carisolv as an Irrigant in Pulpectomized Primary Molars - A Preliminary Report.	endodontic irrigant(Carisolv, Papacarie): 3-7yrs	1
30702789	Clinical and radiographic evaluation of Biodentine and Mineral Trioxide Aggregate in revascularization of non-vital immature permanent anterior teeth (randomized clinical study).	revascularization of non-immature permanent teeth:8-15 yrs	1
rayyan-236862705	Efficacy of external cold and a vibrating device in reducing discomfort of dental injections in children: A split mouth randomised crossover study.	anesthesia: 7yrs			1
32644894	Efficacy of GC Gold Label 9 and GC Miracle Mix(®) Restorations using Atraumatic Restorative Treatment (ART) in Rural Settings: A Randomized Controlled Trial.	efficacy of GIC restoration- ART yechnique: children over 12 years	1
rayyan-236862708	Clinical Performance of the DentalVibe® Injection System on Pain Perception During Local Anesthesia in Children.	Anesthesia: 7-14yrs			1
rayyan-236862709	Passive Observer Instruction on Parental Satisfaction in a Dental Setting.	single pre-operative instruction given to parents: 3-9 yrs			1
rayyan-236862710	Comparison of Drug Acceptance and Anxiety Between Intranasal and Sublingual Midazolam Sedation.	sedation: 3-7yrs			1
32516507	Influence of hand and rotary files for endodontic treatment of primary teeth on immediate outcomes: Secondary analysis of a randomized controlled trial.	Endodontic files: 4-9yrs	1
rayyan-236862712	Randomised clinical study of plaque removal efficacy of a power toothbrush in a paediatric population.	plaque remova: 8-11 yrs		1
rayyan-236862713	Effect of Silver Nanoparticle-Added Pit and Fissure Sealant in the Prevention of Dental Caries in Children.	pits and fissure prevention:6-11 yrs		1
rayyan-236862714	Assessment of dental anxiety in children between 5 and 10 years of age in the presence of a therapy dog: a randomized controlled clinical study.	dental anxiety: 5-10 yrs			1
27759409	Clinical performance of aesthetic restorative materials in primary teeth according to the FDI criteria.	aesthetic restorative materials: 4-7yrs	1
25197990	The role of glass ionomer cement on the remineralization of infected dentin: an in vivo study.		1			sent 3 emails and no response
rayyan-236862717	The physiologic and behavioral effects of oral and intranasal midazolam in pediatric dental patients.	sedation: 42 to 84 months			1
rayyan-236862718	The efficacy of administrating a sweet-tasting solution for reducing the pain related to dental injections in children: A randomized controlled trial.	anesthesia: 8-10 yrs			1
rayyan-236862719	Evaluation of pit-and-fissure sealants placed with four different bonding protocols: a randomized clinical trial.	pits and fissure sealants: 6-10 yrs		1
rayyan-236862720	Comparison of the anesthetic efficacy of articaine and mepivacaine in pediatric patients: a randomized, double-blind study.	Anesthesia: 7-13 yrs			1
rayyan-236862721	Comparison of the effects of cognitive behavioural therapy and inhalation sedation on child dental anxiety.	sedation: 3-6.5 yrs			1
rayyan-236862722	Influence of parental presence on the child's perception of, and behaviour, during dental treatment.	behaviour management: 4-12yrs			1
rayyan-236862724	Clinical Evaluation of Ozone on Dentinal Lesions in Young Permanent Molars using the Stepwise Excavation.	ozone application with and without a remineralizing solution: 7-9yrs		1
rayyan-236862725	Preemptive Analgesia by Paracetamol, Ibuprofen or Placebo in Pediatric Dental Care: A Randomized Controlled Study.	Analgesic before extraction: 5-12yrs			1
rayyan-236862726	Evaluation of the effects of the VibraJect attachment on pain in children receiving local anesthesia.	anesthesia : 4-8yrs			1
30317420	Clinical and radiographic evaluation of the efficacy of sodium hypochlorite as a haemostatic agent compared with physiologic saline on the success of calcium hydroxide pulpotomies in primary molars: an in vivo study.	pulpotomies (haemostatic agent): 3-8 yrs	1
rayyan-236862728	Comparison of oral midazolam and triclofos in conscious sedation of uncooperative children.	Conscious Sedation: 3-9yrs			1
rayyan-236862729	Dental plaque disclosure as an auxiliary method for infants' oral hygiene.	plaque disclosure(mothers and children): 6–36 months		1
rayyan-236862730	A two-year clinical evaluation of glass ionomer and ormocer based fissure sealants.	fissure sealnats: 7-13 yrs		1
30888581	A clinical and radiographic investigation comparing the efficacy of cast metal and indirect resin onlays in rehabilitation of permanent first molars affected with severe molar incisor hypomineralisation (MIH): a 36-month randomised controlled clinical trial.	cast metal and indirect resin onlays for MIH: 8-13 yrs	1
22762173	Clinical and radiographic success rates of mineral trioxide aggregate and ferric sulphate pulpotomies performed by dental students.	pulpotomies: 5-10 yrs	1
23265154	The effect of 2% chlorhexidine as root canal irrigant in pulpectomies of primary molars.	Root Canal Irrigant in Pulpectomies:3-9yrs	1
29122067	The Clinical and Radiographic Success of Primary Molar Pulpotomy Using Biodentine™ and Mineral Trioxide Aggregate: A 24-Month Randomized Clinical Trial.	Pulpotomy: 4-9yrs	1
rayyan-236862736	A study of parental presence/absence technique for child dental behaviour management.	dental behaviour management: 3-8yrs			1
25788172	Clinical and radiographic evaluation of Portland cement added to radiopacifying agents in primary molar pulpotomies.	pulpotomies: 5-9yrs	1
rayyan-236862738	A study of the Isolite system during sealant placement: efficacy and patient acceptance.	Isolite System during sealants: 5-14yrs		1
20409203	Clinical evaluation of 3Mix and Vitapex as treatment options for pulpally involved primary molars.	pulpectomy: 3-8yrs	1
rayyan-236862740	A randomised clinical trial on the use of intermediate bonding on the retention of fissure sealants in children.	retention of fissure sealants: 5-15yrs		1
27766712	Effect of the addition of chlorhexidine and miswak extract on the clinical performance and antibacterial properties of conventional glass ionomer: an in vivo study.	Antibacterial restorations: 6-9yrs	1
rayyan-236862742	Comparison of Behavior and Dental Anxiety During Intranasal and Sublingual Midazolam Sedation - A Randomized Controlled Trial.	Sedation: 3-7yrs			1
29380613	Evaluation of antibiotic mix in Non-instrumentation Endodontic Treatment of necrotic primary molars.	Endodontic Treatment: -	1
rayyan-236862744	Metallic syringe versus electronically assisted injection system: a comparative clinical study in children.	Local anaesthesia: 6-8yrs			1
rayyan-236862745	Urinary fluoride excretion after application of fluoride varnish and use of fluoride toothpaste in young children.	Urinary fluoride excretion: 3-4yrs		1
24683774	Microbiological assessment of root canals following use of rotary and manual instruments in primary molars.	endodontic Treatment: 5-9yrs	1
26370384	The role of an occlusal template during the placement of preformed metal crowns in children under general anaesthesia: a randomised control trial.	occlusal template for st st crown: 4-7yrs	1
rayyan-236862748	Effect of a relaxation training exercise on behaviour, anxiety, and pain during buccal infiltration anaesthesia in children: Randomized clinical trial.	pain, behaviour during anaesthesia: 7-11 yrs			1
rayyan-236862750	Evaluation of the injection pain with the use of DentalVibe injection system during supraperiosteal anaesthesia in children: a randomised clinical trial.	anaesthesia: 6-12yrs			1
rayyan-236862751	Comparison of Anesthetic Efficacy of Articaine and Lidocaine During Primary Maxillary Molar Extractions in Children.	anesthsia: 5-12yrs			1
30820833	Long-term clinical performance of heat-cured high-viscosity glass ionomer class II restorations versus resin-based composites in primary molars: a randomized comparison trial.	2 restorative materia: primary molar	1
rayyan-236862753	The effect of nasal midazolam premedication on parents-child separation and recovery time in dental procedures under general anaesthesia.	the effect of midazolam both in parents-child separation: 2-4 yrs			1
25197997	The effect of sodium hypochlorite application on the success of calcium hydroxide and mineral trioxide aggregate pulpotomies in primary teeth.	Pulpotomies: 6-10yrs	1
rayyan-236862755	Nitrous oxide analgesic effect on children receiving restorative treatment on primary molars.	pain and anxiety, Nitrous oxide analgesic: 3.2-9.4 yrs			1
rayyan-236862756	Comparison of the efficacy of articaine and prilocaine local anaesthesia for pulpotomy of maxillary and mandibular primary molars.	Local anaesthesia: 6-8yrs			1
rayyan-236862757	Anaesthetic efficacy of 4% articaine and 2% lidocaine for extraction and pulpotomy of mandibular primary molars: an equivalence parallel prospective randomized controlled trial.	anaesthetic efficacy: 5-9yrs			1
rayyan-236862758	Antiplaque, Antifungal Effectiveness of Aloevera Among Intellectually Disabled Adolescents: Pilot Study.	aloe vera compared to triclosan toothpaste-pilot study: 14-17yrs		1
rayyan-236862759	The use of interactive distraction technique to manage gagging during impression taking in children: a single-blind, randomised controlled trial.	interactive distraction technique: 5-10yrs			1
rayyan-236862760	Comparison of Topical 10 Percent Lidocaine and a Local Anesthetic System in Pediatric Dental Patients.	Local Anesthetic: 8-12 yrs			1
24579274	Clinical performance of fiber-reinforced nanofilled resin composite in extensively carious posterior teeth of children: 30-month evaluation.	Fiber-Reinforced Nanofilled Resin Composite: 8-13yrs	1
24435546	Two-year outcomes of electrosurgery and calcium-enriched mixture pulpotomy in primary teeth: a randomised clinical trial.	electrosurgery and calcium-enriched mixture pulpotomy: 4-6 yrs	1
31882030	A Randomized Controlled Clinical Trial Comparing Tricalcium Silicate and Formocresol Pulpotomies Followed for Two to Four Years.	Pulpotomies: 2-10yrs	1
rayyan-236862764	Clinical Efficacy of Two Topical Agents for the Remineralization of Enamel White Spot Lesions in Primary Teeth.	Topical Agents for the Remineralization of white spot lesion: 3-7 yrs		1
rayyan-236862765	Cluster-randomized xylitol toothpaste trial for early childhood caries prevention.	caries prevention:4-5yrs		1
23171351	Clinical and radiographic outcomes of the use of four dressing materials in pulpotomized primary molars: a randomized clinical trial with 2-year follow-up.	four dressing materials in pulpotomy: 5-9yrs	1
26370224	Bilayer technique and nano-filled coating increase success of approximal ART restorations: a randomized clinical trial.	Bilayer technique and nano-filled coating for proximal ART: 6-7 yrs	1
rayyan-236862768	Effective teaching of tooth-brushing to preschool children.	Effective Teaching of Tooth-brushing: 30-50yrs		1
rayyan-236862769	The influence of prebrushing mouthwashes on plaque removal in children.	Plaque Removal: 12-14yrs		1
26161601	Clinical Evaluation of Restorative Materials in Primary Teeth Class II Lesions.	Restorative Materials:5-7yrs	1
30864090	Comparison of post-operative pain after root canal instrumentation with hand K-files, H-files and rotary Kedo-S files in primary teeth: a randomised clinical trial.	post-operative pain after root canal instrumentation:4-6yrs	1
rayyan-236862772	A comparison of the sedative effect of oral versus nasal midazolam combined with nitrous oxide in uncooperative children.	sedative effect: 4-10yrs			1
rayyan-236862773	The success rates of a glass ionomer cement and a resin-based fissure sealant placed by fifth-year undergraduate dental students.	GI sealant vs Resin sealant: 7-15yrs		1
24960395	Posterior preveneered stainless steel crowns: clinical performance after three years.	Preveneered st st crown: 5.4yrs	1
rayyan-236862775	Efficiency and patient satisfaction with the Isolite system versus rubber dam for sealant placement in pediatric patients.	Isolition during sealant: 7-16yrs		1
22838228	Apexification of anterior teeth: a comparative evaluation of mineral trioxide aggregate and calcium hydroxide paste.	Apexification: 8-12yrs	1
rayyan-236862777	Retention of Moisture-tolerant and Conventional Resin-based Sealant in Six- to Nine-year-old Children.	resin base sealants:6-9yrs		1
rayyan-236862778	Effect of Hypnosis During Administration of Local Anesthesia in Six- to 16-year-old Children.	H ypnosis during L.A: 6-16yrs			1
rayyan-236862779	Combined Effect of Enamel Deproteinization and Intermediate Bonding in the Retention of Pit and Fissure Sealants in Children: A Randomized Clinical Trial.	Retention of Pit and Fissure Sealants: 6-10yrs		1
rayyan-236862781	Behavioural and physiological outcomes of biofeedback therapy on dental anxiety of children undergoing restorations: a randomised controlled trial.	Behavioural and physiological: 9-13yrs			1
28422591	Effect of Papacarie and Alternative Restorative Treatment on Pain Reaction during Caries Removal among Children: A Randomized Controlled Clinical Trial.	Pain Reaction during Caries Removal: 4-8yrs	1
25102461	Clinical and radiological evaluation of calcium sulfate as direct pulp capping material in primary teeth.	direct pulp capping material: 5-9yrs	1
rayyan-236862785	Radiographic Effectiveness of Resin Infiltration in Arresting Incipient Proximal Enamel Lesions in Primary Molars.	Resin Infiltration: 5-8 yrs		1
rayyan-236862786	Comparison of relative efficacy of two techniques of enamel stain removal on fluorosed teeth. An in vivo study.	Relative Efficacy of Two Techniques for removal of fluorosis stains: 9-14yrs		1
rayyan-236862788	Sedative effects of oral midazolam, intravenous midazolam and oral diazepam.	behavioral changes and effect of sedative: 2-10yrs			1
rayyan-236862789	Clinical evaluation of a surface pre-reacted glass (S-PRG) filler-containing dental sealant placed with a self-etching primer/adhesive.	retention rates and caries-prevention effect of a resin-based: 6-12yrs		1
22046692	Comparison between rotary and manual techniques on duration of instrumentation and obturation times in primary teeth.	Rotary and Manual Techniques pulpectomy: 5-9yrs	1
rayyan-236862791	A randomized clinical trial to compare pain levels during three types of oral anesthetic injections and the effect of Dentalvibe(®) on injection pain in children.	pain levels during 3 L.A: 6-12 yrs			1
29663908	Randomized Clinical Trial of ART Class II Restorations Using Two Glass Ionomer Cements: One-Year Follow-Up.	ART Class II Restorations: 6-10yrs	1
rayyan-236862793	Caries arrest effectiveness of silver diamine fluoride compared to alternative restorative technique: randomized clinical trial.	Caries arrest using SDF: 3-8yrs		1
rayyan-236862794	Anesthesia Onset Time and Injection Pain Between Buffered and Unbuffered Lidocaine Used as Local Anesthetic for Dental Care in Children.	L.A : 7-11 yrs			1
33175326	A randomised controlled clinical trial comparing pure Portland cement and formocresol pulpotomies followed from 2 to 4 years.	pulpotomy 3-11yrs	1
rayyan-236862796	Sedative effects of oral midazolam, intravenous midazolam and oral diazepam in the dental treatment of children.	sedation: 2-10 yrs			1
rayyan-236862798	Probiotics and their effect on oral bacteria count in children: a pilot study.	Probiotics: 4-6yrs		1
33543449	Direct pulp capping (DPC) in primary molars using (3Mix-MP) and the characteristics of the carious lesion as predictor factors for its success: a randomized controlled trial.	Direct pulp capping:5-11 yrs	1
25514079	A randomized clinical trial investigating the performance of two commercially available posterior pediatric preveneered stainless steel crowns: a continuation study.	Preveneered Stainless Steel Crowns: <10 yrs	1
rayyan-236862801	Effect of audiovisual eyeglasses during dental treatment in 5-8 year-old children.	pain and anxiety levels: 5-8yrs			1
23270285	Clinical and radiographic outcomes of direct pulp capping therapy in primary molar teeth following haemostasis with various antiseptics: a randomised controlled trial.	direct pulp capping:7-10yrs	1
rayyan-236862804	Effect of Fluoride Varnish on Enamel Remineralization in Anterior Teeth with Molar Incisor Hypomineralization.	Enamel Remineralization: 9-12yrs		1
rayyan-236862805	Buccal versus intranasal midazolam sedation for pediatric dental patients.	Sedation: 3 6 - 7 2 mon th			1
rayyan-236862807	Evaluation of intraosseous computerized injection system (QuickSleeper™) vs conventional infiltration anaesthesia in paediatric oral health care: A multicentre, single-blind, combined split-mouth and parallel-arm randomized controlled trial.	anaesthesia: 7-15YRS			1
rayyan-236862808	A two-year evaluation of four different fissure sealants.	four different fissure sealants:7-13yrs		1
27617373	Clinical Performance of Indirect Composite Onlays as Esthetic Alternative to Stainless Steel Crowns for Rehabilitation of a Large Carious Primary Molar.	Performance of Indirect Composite Onlays: 4-7yrs	1
rayyan-236862810	Utility of bispectral index monitoring during deep sedation in pediatric dental patients.	Deep Sedation: 3-6yrs			1
25951307	Reduction in Bacterial Loading Using MTAD as an Irrigant in Pulpectomized Primary Teeth.	Reduction in Bacterial Loading-pulpectomy: 3-7yrs	1
25823480	Efficacy and tolerance of papain gel with conventional drilling method: a clinico-microbiological study.	methods of caries removal:5-9yrs	1
rayyan-236862813	Dentin microhardness of primary teeth undergoing partial carious removal.	dentin microhardness after partial caries removel:4-8yrs	0
rayyan-236862814	A comparative clinical study of three fissure sealants on primary teeth: 24-month results.	Fissure Sealants:4-7yrs		1
24197970	Success of root fillings with zinc oxide-ozonated oil in primary molars: preliminary results.	root filling material: 3.8–7.6 years	1
30730794	Comparative Study between Revitalization of Necrotic Immature Permanent Anterior Teeth with and without Platelet Rich Fibrin: A Randomized Controlled Trial.	Revitalization of Necrotic Immature Permanent teeth:7-12yrs	1
28292339	Comparison of Ferric Sulfate Combined Mineral Trioxide Aggregate Pulpotomy and Zinc Oxide Eugenol Pulpectomy of Primary Maxillary Incisors: An 18-month Randomized, Controlled Trial.	Pulpotomy vs pulpectomy:18-46-months	1
24351693	A randomized trial of mineral trioxide aggregate cements in primary tooth pulpotomies.	Pulpotomies: 3-9yrs	1
27097854	Clinical Pulpotomy Trial of Copaifera Langsdorffii Oil Resin Versus Formocresol and White Mineral Trioxide Aggregate in Primary Teeth.	Clinical Pulpotomy:4-8yrs	1
23855167	Propolis and commonly used intracanal irrigants: comparative evaluation of antimicrobial potential.	Intracanal Irrigants.:6-12 yrs	1
rayyan-236862821	Efficacy trial of Camouflage Syringe to reduce dental fear and anxiety.				for Thais but will be excluded	no contact found
22502601	A Randomized Clinical Trial Evaluating Rubber Dam Clamp Pain Reduction from a New Topical Liposomal Anesthetic Gel.	Pain Reduction: 8-12yrs			1
rayyan-236862823	Effects of maltitol and xylitol chewing-gums on parameters involved in dental caries development.	plaque parameters- dental caries prevention: 13-15yrs		1
rayyan-236862824	Antimicrobial Effect of Propolis Administered through Two Different Vehicles in High Caries Risk Children: A Randomized Clinical Trial.	Antimicrobial Effect:6-8yrs		1
rayyan-236862825	A randomized study of sodium hypochlorite versus formocresol pulpotomy in primary molar teeth.	pulpotomy: 3-10yrs	1
rayyan-236862826	Effect of a School-Based Supervised Tooth Brushing Program In Mexico City: A Cluster Randomized Intervention.	Tooth Brushing Program: 6-13yrs		1
rayyan-236862827	Dental health education programme for 6-year-olds: a cluster randomised controlled trial.			1
28494595	Clinical performance of a glass ionomer sealant protected with two different resin-based agents over a 2-year follow-up period.	two different resin coating materials:6-9yrs	1
rayyan-236862829	Evaluating the effect of probiotic containing milk on salivary mutans streptococci levels.	Probiotic Containing Milk:12-15yrs		1
rayyan-236862830	Evaluation of Different Fissure Sealant Materials and Flowable Composites Used as Pit-and-fissure Sealants: A 24-Month Clinical Trial.	pits and fissure sealants:6-12yrs		1
rayyan-236862831	A comparison of inhalation sedation agents in the management of children receiving dental treatment: a randomized, controlled, cross-over pilot trial.	behaviour management vs sedation: 6-15yrs			1
rayyan-236862832	Intraligamentary and Supraperiosteal Anesthesia Efficacy Using a Computer Controlled Delivery System in Mandibular Molars.	compare pain, efficacy and postoperative complications of anesthesia: 6-12yrs			1
rayyan-236862834	Optimising the dose of oral midazolam sedation for dental procedures in children: a prospective, randomised, and controlled study.	sedation: 3-10yrs			1
23756301	Comparison of mineral trioxide aggregate and diluted formocresol in pulpotomized human primary molars: 42-month follow-up and survival analysis.	2 pulpotomies: 2-10yrs	1
20836951	A microbiological assessment of polymer and conventional carbide burs in caries removal.	caries removal: 5-9yrs	1
rayyan-236862838	Effects of Two Different Anesthetic Solutions on Injection Pain, Efficacy, and Duration of Soft-Tissue Anesthesia with Inferior Alveolar Nerve Block for Primary Molars.	Two Different Anesthetic Solutions: 6-12yrs			1
29070159	Performance of Universal Adhesive in Primary Molars After Selective Removal of Carious Tissue: An 18-Month Randomized Clinical Trial.	clinical performance of universal adhesive: 5-10yrs	1
rayyan-236862841	Educating parents of children receiving comprehensive dental care under general anesthesia with visual AIDS.	educating parents with visual aids: 18mon-7yrs			1
rayyan-236862842	Effect of the DentalVibe injection system on pain during local anesthesia injections in adolescent patients.	Local Anesthesia:10-17yrs			1
rayyan-236862843	Use of video eyewear to manage distress in children during restorative dental treatment.	effectiveness of video eyewear in reducing disruptive behavior: 4-16yrs			1
rayyan-236862844	A 6-month comparison of toothbrushing efficacy between the horizontal Scrub and modified Bass methods in visually impaired students.	toothbrushing techniques efficacy:10-12yrs		1
22524073	Comparison of electrosurgical pulpotomy with zinc oxide eugenol or zinc polycarboxylate cements sub-base.	Electrosurgical Pulpotomy: 48.± 12 months	1
26551364	Comparison of Parental Satisfaction with Three Tooth-Colored Full-Coronal Restorations in Primary Maxillary Incisors.	Parental Satisfaction with 3 types of tooth color: Primary Maxillary Incisors	1
22883359	Effects of folk medicinal plant extract Ankaferd Blood Stopper(®) in vital primary molar pulpotomy.	(ABS) pulptotomy: 6-9yrs	1
rayyan-236862848	Visual Schedule System in Dental Care for Patients with Autism: A Pilot Study.	Visual Schedule System to help successful routine dental cleaning: pilot study- 3-8yrs		1
rayyan-236862849	Effect of visual distraction on children's anxiety during dental treatment: a crossover randomized clinical trial.	effect of visual distraction:4-5yrs			1
rayyan-236862850	Evaluation of resin based and glass ionomer based sealants placed with or without tooth preparation-a two year clinical trial.	clinical performance of two fissure sealants: 6-10yrs		1
rayyan-236862851	Pain Perception: Computerized versus Traditional Local Anesthesia in Pediatric Patients.	Local Anesthesia:8-12yrs			1
rayyan-236862852	Isolite vs cotton roll isolation in the placement of dental sealants.			1
rayyan-236862853	A comparative evaluation of probiotics on salivary mutans streptococci counts in Indian children.	probiotics:7-14yrs		1
rayyan-236862854	Lidocaine versus mepivacaine in sedated pediatric dental patients: randomized, prospective clinical study.	L.A :6-12yrs			1
20507811	Short communication: Influence of different isolation methods on the survival of proximal ART restorations in primary molars after two years.	isolation methods on ART rsstoration: 6-8yrs	1
rayyan-236862856	Impact of exposure to positive images on dental anxiety among children: a controlled trial.	dental anxiety:4-11yrs			1
rayyan-236862858	An effective psychoeducational intervention for early childhood caries prevention: part II.	Effective Psychoeducational Intervention for ECC: 12-49 months			1
rayyan-236862859	Midazolam-fentanyl analgo-sedation in pediatric dental patients--a pilot study.	sedation effectiveness: 2-6yrs			1
23342564	Effectiveness of oxidative potential water as an irrigant in pulpectomized primary teeth.	Effectiveness of Oxidative Potential Water irrigants in pulpectomy:3-8yrs	1
29070160	Bioactive Tricalcium Silicate-based Dentin Substitute as an Indirect Pulp Capping Material for Primary Teeth: A 12-month Follow-up.	bioactive tricalcium silicate- indirect pulp ttt: 4-8yrs	1
rayyan-236862863	Detection of Respiratory Adverse Events in Pediatric Dental Patients Sedated With 0.75mg/Kg of Midazolam and Oxygen by Continuous Pretracheal Auscultation: A Prospective Randomized Controlled Trial.	sedation:5-10yrs			1
rayyan-236862864	A community-based randomized trial of postcard mailings to increase dental utilization among low-income children.	the impact of postcard mailings on dental utilization: 2-4yrs		1
rayyan-236862865	Antibacterial Efficacy of Mouthwash Prepared from Pomegranate, Grape Seed and Guava Extracts against Oral Streptococci: An in Vivo Study.	mouthwash prepared from pomegranate, grape:8-10yrs		1
28292338	Antibacterial Effect of Calcium Hydroxide With or Without Chlorhexidine as Intracanal Dressing in Primary Teeth With Apical Periodontitis.	Intracanal Dressing in Primary Teeth :3-7yrs	1
rayyan-236862867	Acceptability of different caries management methods for primary molars in a RCT.	children’s behaviour and pain perception when approximal dentinal lesions: 3-8yrs			1
rayyan-236862868	A theory-guided school-based intervention in order to improve adolescents' oral self-care: a cluster randomized trial.	social-cognitive theory-guided oral hygiene interventions:15-16yrs		1
rayyan-236862869	Remineralization Capacity of Three Fissure Sealants with and without Gaseous Ozone on Non-Cavitated Incipient Pit and Fissure Caries.	Remineralization Capacity of 3 Fissure Sealants:7-9yrs		1
rayyan-236862870	Assessment of parental tooth-brushing following instruction with single-headed and triple-headed toothbrushes.	Assessment of Parental Tooth-brushing: age=5.1±0.75 years		1
rayyan-236862871	Effect of Tooth Mousse on Streptococcus Mutans in the Plaque of High Caries-risk Preschool Children: A Triple-Blind, Randomized Clinical Trial.	Effect of Tooth Mousse: 3-5yrs		1
21703067	Success rates of mineral trioxide aggregate, ferric sulfate, and formocresol pulpotomies: a 24-month study.	success rate of 3 Puipotomies:5-7yrs	1
rayyan-236862873	Effectiveness of topical haemocoagulase as a haemostatic agent in children undergoing extraction of primary teeth: a split-mouth, randomised, double-blind, clinical trial.	effectivesness of a haemostatic agent in extraction: 5-9yrs			1
25631723	An in vivo comparison of antimicrobial efficacy of sodium hypochlorite and Biopure MTAD™ against enterococcus faecalis in primary teeth: A qPCR study.	Antimicrobial Efficacy root canal irrigant: 4-8yrs	1
rayyan-236862877	The caries-preventive effect of xylitol/maltitol and erythritol/maltitol lozenges: results of a double-blinded, cluster-randomized clinical trial in an area of natural fluoridation.	caries-preventive : 15yrs		1
rayyan-236862878	Comparing efficacy of plaque removal using professionally applied manual and power toothbrushes in 4- to 7-year-old children.	Plaque Removal: 4-7yrs		1
rayyan-236862879	Subcutaneous Midazolam with and without Ketamine for Sedation In Children Undergoing Dental Treatment: A Pilot Study.	sedation - pilot study: 17-46 months.			1
24011296	Evaluation of three restorative techniques for primary anterior teeth with extensive carious lesions: a 1-year clinical study.	Evaluation of Three Restorative Techniques:2-4yrs	1
23754205	Clinical evaluation of sustained-release metronidazole gel versus metronidazole solution as an intracanal medicament in abscessed primary molars.	efficacy of metronidazole gel versus metronidazole solution: 6-9yrs	1
21070705	Comparing gray mineral trioxide aggregate and diluted formocresol in pulpotomized human primary molars.	gray mineral trioxide aggregate (GMTA) as pulpotomy medicament: 2.5-10yrs	1
20836956	Pulp exposure occurrence and outcomes after 1- or 2-visit indirect pulp therapy vs complete caries removal in primary and permanent molars.	1- or 2-visit indirect pulp therapy (IPT) more successful: 4-15yrs	1
rayyan-236862885	Effect of continuous versus interrupted administration of nitrous oxide-oxygen inhalation on behavior of anxious pediatric dental patients: a pilot study.	effect of sedation on Behavior of Anxious children:pilot study 5-8yrs			1
rayyan-236862886	Impact of maternal xylitol consumption on mutans streptococci, plaque and caries levels in children.	maternal xylitol consumption dental caries, and dental plaque levels of their children: 10-36months		1
rayyan-236862887	Effect of palonosetron on postoperative nausea and vomiting in children following dental rehabilitation under general anesthesia.				1
20642467	A clinical evaluation of two glass ionomer cements in primary molars using atraumatic restorative treatment technique in India: 1 year follow up.	2 types of GIc on ART ttt: 4-9yrs	1
23346907	Indirect pulp treatment vs antibiotic sterilization of deep caries in mandibular primary molars.	Calcium hydroxide indirect pulp treatment (CH-IPT) vs three antibiotics (3Mix-MP):3-8yrs	1
24164167	Assessment of oral hygiene and periodontal health around posterior primary molars after their restoration with various crown types.	oral hygiene and periodontal health after crowns: 5-8yrs	1
21902995	A clinical study evaluating success of 2 commercially available preveneered primary molar stainless steel crowns.	sucess of 2 crowns: 5 yrs	1
22221174	The influence of smear layer removal on primary tooth pulpectomy outcome: a 24-month, double-blind, randomized, and controlled clinical trial evaluation.	effect of smear layer (SL) removal pulpectomy outcome: 2-9yrs	1
rayyan-236862894	A comparative evaluation of drops versus atomized administration of intranasal ketamine for the procedural sedation of young uncooperative pediatric dental patients: a prospective crossover trial.	Sedation of: 2-6yrs			1
rayyan-236862895	Effects of xylitol chewing gum on salivary flow rate, pH, buffering capacity and presence of Streptococcus mutans in saliva.	xylitol-sweetened chewing gums: 6-12yrs		1
rayyan-236862896	A comparative evaluation of intranasal dexmedetomidine, midazolam and ketamine for their sedative and analgesic properties: a triple blind randomized study.	sedation: 4-14yrs			1
rayyan-236862897	Effectiveness of a self-etching adhesive on sealant retention in primary teeth.	Effectiveness of a Self-etching Adhesive on Sealant Retention: 4-6yrs		1
rayyan-236862898	An effective psychoeducational intervention for early childhood caries prevention: part I.	Psychoeducational Intervention: 12-49 months			1
22211737	Calcium hydroxide partial pulpotomy is an alternative to formocresol pulpotomy based on a 3-year randomized trial.	Calcium hydroxide partial pulpotomy: 3-7yrs	1
rayyan-236862900	Effect of audiovisual distraction with 3D video glasses on dental anxiety of children experiencing administration of local analgesia: a randomised clinical trial.	audiovisual distraction while L.A: 7-10yrs			1
rayyan-236862901	Evaluation of mandibular infiltration versus mandibular block anaesthesia in treating primary canines in children.	L.A : 6-9yrs			1
rayyan-236862902	CPP-ACP and CPP-ACFP versus fluoride varnish in remineralisation of early caries lesions. A prospective study.	CPP-ACP- remineralisation of ECC: 6-14yrs		1
rayyan-236862903	A comparative evaluation of intranasal midazolam, ketamine and their combination for sedation of young uncooperative pediatric dental patients: a triple blind randomized crossover trial.	sedation : 2-6yrs			1
rayyan-236862904	Milk Sweetened with Xylitol: A Proof-of-Principle Caries Prevention Randomized Clinical Trial.	effect of xylitol-sweetened milk: school children		1
rayyan-236862905	A Randomized Controlled Trial Comparing the Success of Mineral Trioxide Aggregate and Ferric Sulfate as Pulpotomy Medicaments for Primary Molars.	Pulpotomy Medicaments: 3-9yrs	1
rayyan-236862906	A randomised controlled trial of three aesthetic full-coronal restorations in primary maxillary teeth.	3 aesthetic full-coronal restoration: 3-5yrs	1
rayyan-236862907	Comparison of pre-emptive ibuprofen, paracetamol, and placebo administration in reducing post-operative pain in primary tooth extraction.	analgesic after tooth extraction:6-12yrs			1
rayyan-236862908	Effectiveness of plaque removal with an experimental chewable brush in children between age 9 and 13 years.	plaque removal: 9-13 yrs		1
rayyan-236862909	Comparative evaluation of chlorhexidine mouthrinse versus cacao bean husk extract mouthrinse as antimicrobial agents in children.	antimicrobial efficiency of mouthrinse:6-10yrs		1
rayyan-236862910	Randomized Controlled Trial of Pulpotomy in Primary Molars using MTA and Formocresol Compared to 3Mixtatin: A Novel Biomaterial.	to compare the efficacy of 3Mixtatin pulpotomy:5.15±1.2 yrs	1
rayyan-236862912	Qualitative and Quantitative Effect of a Protective Chlorhexidine Varnish Layer Over Resin-infiltrated Proximal Carious Lesions in Primary Teeth.			1
rayyan-236862913	Effect of a chlorhexidine/thymol and a fluoride varnish on caries development in erupting permanent molars: a comparative study.	caries preventive effect of a chlorhexidine/thymol-containing antibacterial varnish		1
23211895	Pulpotomy versus pulpectomy for carious vital primary incisors: randomized controlled trial.		1			refused to send us
rayyan-236862916	Effect of Probiotic Lactobacillus reuteri on Salivary Cariogenic Bacterial Counts among Groups of Preschool Children in Jeddah, Saudi Arabia: A Randomized Clinical Trial.	Probiotic- decrease in bacterial count: 3-6yrs		1
rayyan-236862917	Comparison between Positive Dental Images and Neutral Images in Managing Anticipatory Anxiety of Children.	managing anxiety:4-6yrs			1
rayyan-236862918	Influence of rubber dam on objective and subjective parameters of stress during dental treatment of children and adolescents - a randomized controlled clinical pilot study.	evaluate stress parameters during a standardized dental treatment procedure performed with or without rubber dam: 6-16yrs			1
rayyan-236862919	Infiltration and sealing versus fluoride treatment of occlusal caries lesions in primary molar teeth. 2-3 years results.	Infiltration and sealing versus fluoride treatment: 5-8yrs		1
rayyan-236862920	Effectiveness of new distraction technique on pain associated with injection of local anesthesia for children.	Distraction Technique on Pain during L.A: 5-7yrs			1
33719478	Evaluation of Mineral Trioxide Aggregate and Biodentine as pulpotomy agents in immature first permanent molars with carious pulp exposure: A randomised clinical trial.	pulpotomy agents: 7-8yrs	1
23265162	Multi-surface composite vs stainless steel crown restorations after mineral trioxide aggregate pulpotomy: a randomized controlled trial.	after MTA pulpotomies and restored with either multi-surface composites or SSC: 2.5- 8 years	1
rayyan-236862923	Efficacy of 10% Povidone Iodine in children affected with early childhood caries: an in vivo study.	efficacy of topical antimicrobial for ECC after mouth rehabilitation: mean age 4.2 years		1
rayyan-236862924	Comparison of residual salivary fluoride retention using amine fluoride toothpastes in caries-free and caries-prone children.	compare the salivary fluoride levels after tooth brushing with amine fluoride toothpastes: mean age = 69.6 months		1
rayyan-236862926	A randomized trial on the inhibitory effect of chewing gum containing tea polyphenol on caries.	Inhibitory Effect of Chewing Gum: 8-9yrs		1
rayyan-236862927	Effect of fluoride varnish and chlorhexidine-thymol varnish on mutans streptococci levels in human dental plaque: a double-blinded randomized controlled trial.	compare the effect of fluoride varnish (F) for dental plaque: 6-10yrs		1
rayyan-236862928	Mechanical control of biofilm in children with cerebral palsy: a randomized clinical trial.	effectiveness of brushing (electric toothbrush vs manual toothbrush): 4-16yrs		1
rayyan-236862929	A randomised, controlled clinical trial comparing chlorhexidine gel and low-dose fluoride toothpaste to prevent early childhood caries.	chlorhexidine (CHX) gel vs fluoride toothpaste for ECC		1
26370520	A randomized trial of direct pulp capping in primary molars using MTA compared to 3Mixtatin: a novel pulp capping biomaterial.	direct pulp capping: 3-6yrs	1
34192759	Comparative Evaluation of Indirect Pulp Therapy in Young Permanent Teeth using Biodentine and Theracal: A Randomized Clinical Trial.	Indirect Pulp Therapy:7-15yrs	1
rayyan-236862932	Evaluation of Buccal Infiltration with Articaine and Inferior Alveolar Nerve Block with Lignocaine for Pulp Therapy in Mandibular Primary Molars.	L.A :4-8yrs			1
rayyan-236862933	Effect of intravenous paracetamol as pre-emptive compared to preventive analgesia in a pediatric dental setting: a prospective randomized study.	analgesia post-ttt in pediatric dentistry: 3-10 yrs			1
21902998	Long-term outcomes of primary tooth pulpectomy with and without smear layer removal: a randomized split-mouth clinical trial.	Pulpectomy with or without smear layer: 3-5yrs	1
rayyan-236862936	A placebo-controlled, double-blind, crossover trial on analgesic effect of nitrous oxide-oxygen inhalation.	analgesic effect of sedation: 15yrs			1
23534328	In vivo evaluation of lesion sterilization and tissue repair in primary teeth pulp therapy using two antibiotic drug combinations.	Lesion Sterilization and Tissue Repair of pulpully involved: 6-9yrs	1
rayyan-236862939	Comparison of injection pain caused by the DentalVibe Injection System versus a traditional syringe for inferior alveolar nerve block anaesthesia in paediatric patients.	L.A:6-12yrs			1
rayyan-236862940	Retention of fissure sealants in young permanent molars affected by dental fluorosis: a 12-month clinical study.	Retention of fissure sealants:7-10yrs		1
rayyan-236862941	Video modelling for reducing anxiety related to the use of nasal masks place it for inhalation sedation: a randomised clinical trial.	reducing anxiety- sedation: 8-16yrs			1
rayyan-236862942	Impact of pictorial story on pain perception, situational anxiety and behavior in children: a cognitive-behavioral schema.	Pictorial Story on Pain Perception-behaviour: 6-7yrs			1
rayyan-236862943	Effect of intraoperative analgesia on children's pain perception during recovery after painful dental procedures performed under general anaesthesia.	affect of analgesic after painful dental procedure under G.A: 7-9yrs			1
rayyan-236862944	Double-Blind Crossover Study to Compare Pain Experience During Inferior Alveolar Nerve Block Administration Using Buffered Two Percent Lidocaine in Children.	L.A: 6-12yrs			1
28583242	Postoperative Pain After Root Canal Preparation with Hand and Rotary Files in Primary Molar Teeth.	Postoperative Pain After Root Canal Preparation	1
20831133	Formocresol versus calcium hydroxide direct pulp capping of human primary molars: two year follow-up.	Direct Pulp Capping vs pulpotomy: 4-5yrs	1
rayyan-236862947	A double blind randomized trial of ketofol versus propofol for endodontic treatment of anxious pediatric patients.	To find out the safe and efficient sedative agent for primary molar pulpectomy: 2-6yrs			1
22353416	A new haemostatic agent's effect on the success of calcium hydroxide pulpotomy in primary molars.	Haemostatic Agent's Effect for calcium hydroxide pulpotomies: 4-8yrs	1
20642474	Two years survival rate of Class II ART restorations in primary molars using two ways to avoid saliva contamination.	survival rates of Class II of ART using 2 methods of isolation: 6-7yrs	1
23930631	Sodium hypochlorite vs formocresol as pulpotomy medicaments in primary molars: 1-year follow-up.		1
rayyan-236862951	Comparative efficacy of active and passive distraction during restorative treatment in children using an iPad versus audiovisual eyeglasses: a randomised controlled trial.	active and passive distraction vs audiovisual eyeglasses: (mean age 6.27 years)			1
rayyan-236862952	A novel distraction technique for pain management during local anesthesia administration in pediatric patients.	Distraction Technique during L.A: 4-10yrs			1
21678668	Reduction in bacterial loading using 2% chlorhexidine gluconate as an irrigant in pulpectomized primary teeth: a preliminary report.	Irrigant in Pulpectomized: 3-9yrs	1
rayyan-236862954	Effects of audiovisual distraction in children with special healthcare needs during dental restorations: a randomized crossover clinical trial.	effect of audiovisual distraction on behavior and self-reported pain: 5-10yrs			1
33683572	Long-term evaluation of primary teeth molar pulpotomies with Biodentine and MTA: a CONSORT randomized clinical trial.	2 materials for pulpotomies:4-9yrs	1
rayyan-236862956	A comparative study of children's pain reactions and perceptions to AMSA injection using CCLAD versus traditional injections.	local anesthetic: 7-10yrs			1
22900437	An evaluation of different caries removal techniques in primary teeth: a comparitive clinical study.	Caries Removal Techniques: 5-9yrs	1
29070158	Partial Pulpotomy in Immature Permanent Molars After Carious Exposures Using Different Hemorrhage Control and Capping Materials.	partial pulpotomy MTA vs CH: 6-13 yrs	1
29793564	Mineral trioxide aggregate produces superior outcomes in vital primary molar pulpotomy.	4 Four puipotomy techniques: 12-38 months	1
23211896	Comparison of gray mineral trioxide aggregate and diluted formocresol in pulpotomized primary molars: a 6- to 24-month observation.	2 pulpotomies medicaments: 2.5-10yrs	1
rayyan-236862961	Self-efficacy theory-based intervention in adolescents: a cluster randomized trial-focus on oral self-care practice and oral self-care skills.	the efficacy of professional dental education:15-16yrs		1
rayyan-236862962	A video eyeglasses/earphones system as distracting method during dental treatment in children: A crossover randomised and controlled clinical trial.	distracting method- behaviour managemnt:5-8yrs			1
rayyan-236862963	Buccal midazolam spray as an alternative to intranasal route for conscious sedation in pediatric dentistry.	Conscious Sedation: 2-8yrs			1
rayyan-236862964	Mineral Trioxide Aggregate Partial Pulpotomy Versus Formocresol Pulpotomy: A Randomized, Split-Mouth, Controlled Clinical Trial with 24 Months Follow-Up.	MTA vs Formocresol Pulpotomy: 5-8yrs	1
rayyan-236862965	Double-Blind, Randomized Clinical Trial Comparing One Percent Buffered Versus Two Percent Unbuffered Lidocaine Injections in Children.	L.A: 10-12yrs			1
rayyan-236862966	Combined oral midazolam-ketamine better than midazolam alone for sedation of young children: a randomized controlled trial.	sedation: under 36 months			1
rayyan-236862967	Effect of Fluoride Varnish in Caries Prevention on Permanent First Molars: A 36-Month Cluster Randomized Controlled Trial.	fluoride varnish		1
23758458	Clinical efficacy of various root canal obturating methods in primary teeth: a comparative study.	different obturating methods pulpectomy: 3-9yrs	1
22077689	Treatment outcomes of pulpotomy in primary molars using two endodontic biomaterials. A 2-year randomised clinical trial.	pulpotomy using 2 biomaterial: 4-8yrs	1
29767382	Direct pulp capping in primary molars using a resin-modified Portland cement-based material (TheraCal) compared to MTA with 12-month follow-up: a randomised clinical trial.	Direct pulp capping (TheraCal) vs MTA: 5-7yrs	1
rayyan-236862973	Randomized controlled trial: a randomized controlled clinical trial comparing a remineralizing paste with an antibacterial gel to prevent early childhood caries.			1		sent 3 email with no response
rayyan-236862974	Does casein phosphopeptid amorphous calcium phosphate provide remineralization on white spot lesions and inhibition of Streptococcus mutans?	Remineralization on White Spot Lesions with (CPP-ACP): mean age 13±0.68		1
22309243	Pulpotomy in caries-exposed immature permanent molars using calcium-enriched mixture cement or mineral trioxide aggregate: a randomized clinical trial.	pulpotomy with MTA vs CEM: 6 and 10 years	1
22046693	Endoflas, zinc oxide eugenol and metapex as root canal filling materials in primary molars--a comparative clinical study.	Root Canal Filling Materials:5-9yrs	1
rayyan-236862977	Three Incomplete Caries Removal Techniques Compared Over Two Years in Primary Molars with Asymptomatic Deep Caries or Reversible Pulpitis.	compare the survival rates of three incomplete caries removal techniques:	1
21703078	Two-year survival rates of proximal atraumatic restorative treatment restorations in relation to glass ionomer cements and Postrestoration meals consumed.	influence of 3 glass ionomer cement (GIC) brands and the postrestoration meal consumed on the survival rate of ART: 6-8yrs	1
rayyan-236862980	Anxiety in children during occlusal ART restorations in primary molars placed in school environment and hospital dental setup.	evaluate anxiety during ART restoration: 5-7yrs			1
rayyan-236862981	Intra Operative Use of Anti Emetic Drugs for Children Undergoing Full Dental Rehabilitation under General Anesthesia. A Double Blind Randomized Clinical Trial.	to investigate the postoperative vomiting Anti Emetic Drugs after G.A			1
23597217	Sodium hypochlorite versus Formocresol in primary molars pulpotomies: a randomized clinical trial.	pulpotomies (NaOCl) vs FC medicament: 4-8yrs	1
21883559	Effect of a calcium hydroxide/chlorhexidine paste as intracanal dressing in human primary teeth with necrotic pulp against Porphyromonas gingivalis and Enterococcus faecalis.	two intracanal medications: 2-8yrs	1
rayyan-236862984	Can oral health education be delivered to high-caries-risk children and their parents using a computer game? - A randomised controlled trial.	compare an oral health education computer game to one-to-one education: (4-10yrs			1
rayyan-236862985	Efficacy of a non-drilling approach to manage non-cavitated dentin occlusal caries in primary molars: a 12-month randomized controlled clinical trial.	compare the efficacy of a traditional fissure sealant in managing NCDOL: 5-9yrs		1
rayyan-236862986	Randomized controlled trial: parental compliance with instructions to remain silent in the dental operatory.	Parental Compliance with remail silence: 4-9yrs			1
rayyan-236862987	Casein Phosphopeptide Amorphous Calcium Phosphate Fluoride Varnish in Remineralization of Early Carious Lesions in Primary Dentition: Randomized Clinical Trial.	Remineralization of ECC THROUGH TWO VARNISH: 3-5yrs		1
26892210	Survival Rate of Atraumatic Restorative Treatment (ART) Restorations Using a Glass Ionomer Bilayer Technique with a Nanofilled Coating: A Bi-center Randomized Clinical Trial.	survival rate of GIC:6-7yrs	1
rayyan-236862989	Comparison of single tooth anaesthesia by computer-controlled local anaesthetic delivery system (C-CLADS) with a supraperiosteal traditional syringe injection in paediatric dentistry.	L.A:5-13yrs			1
rayyan-236862990	Children's discomfort may vary among different treatments for initial approximal caries lesions: preliminary findings of a randomized controlled clinical trial.	children’s discomfort after ttt			1
rayyan-236862991	Mandibular block or maxillary infiltration: does it influence children's opposition to a subsequent dental visit?	L.A: 3-5,6-9 yrs			1
rayyan-291314968	The efficacy of dental sealant used with bonding agent on occlusal caries (ICDAS 2-4): A 24-month randomized clinical trial.	efficacy of dental sealant used with bonding agent: 7.3-9.9 years		1
rayyan-291315028	Comparison of two behavior management techniques used during mandibular block anesthesia among preschool children: a randomized clinical trial	behavior management- L.A :3-5yrs			1
rayyan-291315132	Intranasal versus sublingual route of dexmedetomidine sedation in paediatric dentistry: A randomized controlled clinical trial.	sedation 5-7yrs			1
rayyan-291315144	Effect of immersive virtual reality on pain in different dental procedures in children: A pilot study.	effectiveness of virtual reality (VR) on pain perception- pilot study: 5-12yrs			1
33728707	Stainless steel crown vs bulk fill composites for the restoration of primary molars post-pulpectomy: 1-year survival and acceptance results of a randomized clinical trial.	survival of endodontic treatment in primary molars restored with stainless steel crowns (SSCs) and bulk fill composite resin:3-8yrs	1
rayyan-291315151	Effectiveness of biofeedback relaxation and audio-visual distraction on dental anxiety among 7- to 12-year-old children while administering local anaesthesia: A randomized clinical trial.	relaxation and audio-visual distraction on dental anxiety: 7-12 yrs			1
34996111	Immersive and Non-Immersive Virtual Reality Distraction on Pain Perception to Intraoral Injections				1
34544253	Comparison of active versus passive audiovisual distraction tools on children's behaviour, anxiety and pain in paediatric dentistry: a randomised crossover clinical trial				1
34996108	Safety and Efficacy of IV Dexmedetomidine as an Adjunct to Propofol to Sedate Anxious and Uncooperative Pediatric Dental Patients: A Randomized Controlled Trial				1
34654493	Articaine Infiltration Versus Lidocaine Inferior Alveolar Nerve Block for Anesthetizing Primary Mandibular Molars: A Randomized, Controlled, Double-Blind Pilot Study				1
34740265	Resorbable Collagen Barrier Impeding the Extrusion of Obturating Material in Primary Molars Undergoing Resorption - A Randomized Clinical Trial		1
34654496	An 18-Month Prospective Randomized Clinical Trial Comparing Zirconia Crowns with Glass-reinforced Fiber Composite Crowns in Primary Molar Teeth		1
34937613	LSTR Antibiotic Paste Versus Zinc Oxide and Eugenol Pulpectomy for the Treatment of Primary Molars with Pulp Necrosis: A Randomized Controlled Trial		1
34780032	Comparison of effectiveness of oral hygiene instruction methods in improving plaque scores among 8-9-year children: a randomized controlled trial			1
35533230	Newer Technique of Extra-Coronal Bleaching with Sodium Perborate on Non-Pitted Fluorosis Stains in Permanent Anterior Teeth			1
35986471	Clinical and Radiographic Success of 2% Chlorhexidine Gluconate with Mineral Trioxide Aggregate in Indirect Pulp Treatment of Primary Molars		1
35830636	Effect of Remineralization Agents on Molar-Incisor Hypomineralization-Affected Incisors: A Randomized Controlled Clinical Trial			1
35848920	Pain perception in paediatric patients: evaluation of computerised anaesthesia delivery system vs conventional infiltration anaesthesia in paediatric patients				1
35380376	A double-blind randomized controlled trial to compare the safety and efficacy of dexmedetomidine alone and in combination with ketamine in uncooperative and anxious paediatric dental patients requiring pulpectomy				1
35311975	Management of Post Orthodontic White Spot Lesions Using Resin Infiltration and CPP-ACP Materials- A Clinical Study			1
35533225	Effectiveness of Fluoride Varnish in Prevention of Early Childhood Caries in 3-4 Years Old Children - A 36 Month Prospective Community Based Randomized Controlled Trial			1
34783404	Evaluation of composite restorations in primary molars subjected to selective caries removal associated with antimicrobial photodynamic therapy: A randomized controlled trial		1
35274286	Effect of active and passive distraction techniques while administering local anaesthesia on the dental anxiety, behaviour and pain levels of children: a randomised controlled trial				1
34856038	Efficacy of an iodoform-based filling material for pulpectomy of primary teeth: A 24-month non-inferiority randomized clinical trial		1
34379856	Clinical effectiveness of resin-modified glass ionomer-based fluoride varnish for preventing occlusal caries lesions in partially erupted permanent molars: A randomised active-controlled trial			1
34398412	Full coverage crowns for rehabilitation of MIH affected molars: 24 month randomized clinical trial		1
35799339	Direct Pulp Capping of Primary Molars with Calcium Hydroxide or MTA Following Hemorrhage Control with Different Medicaments: Randomized Clinical Trial		1
34138499	Continued root development of immature permanent teeth after regenerative endodontics with or without a collagen membrane: A randomized, controlled clinical trial		1
34738278	Effects of low level laser therapy on injection pain and anesthesia efficacy during local anesthesia in children: A randomized clinical trial				1
35751744	Outcome of vital pulp therapy in deeply carious molars affected with molar incisor hypomineralisation (MIH) defects: a randomized clinical trial		1
35232533	Picture Examination Communication System Versus Video Modelling in Improving Oral Hygiene of Children with Autism Spectrum Disorder: A Prospective Randomized Clinical Trial				1
35999678	Intranasal Fentanyl Combined with Oral Midazolam for Pediatric Dental Sedation: A Controlled Randomized Blinded Crossover Clinical Trial				1
35999682	Retention Evaluation of Fissure Sealants Applied Using Self-Etch and Conventional Acid-Etch Techniques: A Randomized Control Trial Among Schoolchildren			1
36048411	Audio-visual storytelling for reducing dental anxiety in Iranian children: a randomized controlled trial				1
36098905	Evaluation of the efficacy of a 2-step etch-and-rinse, 2-step self-etch and 1-step self-etch adhesive systems, in class II primary molars restorations. An one year prospective, randomized clinical trial		1
34599744	Treatment time, pain experience and acceptability of the technique for caries removal in primary teeth using the ART approach with or without Brix3000™ papain gel: a preliminary randomised controlled clinical trial		1
36624897	Effectiveness of cryotherapy, sucrose solution and a combination therapy for pain control during local anesthesia in children: a split mouth study				1
35666375	Influence of antimicrobial photodynamic therapy with different pre-irradiation times on children's dental biofilm: randomized clinical trial			1
35152509	Postoperative pain after primary molar pulpectomy using rotary or reciprocating single files: A superior, parallel, randomized clinical trial		1
36099230	Dilute Silver Diamine Fluoride (1:10) Versus Light Cure Calcium Hydroxide as Indirect Pulp Capping Agents in Primary Molars - A Randomized Clinical Trial		1
35579583	Effectiveness of applying proximal enamel caries with fluoride-releasing sealant and fluoride varnish on caries progression in permanent teeth: A 12-month split-mouth randomized clinical trial		1
35543302	Evaluation of fissure sealant retention rates using Isolite in comparison with rubber dam and cotton roll isolation techniques: A randomized clinical trial			1
36151976	Effect of a needle-free system versus traditional anesthesia on pain perception during palatal injections in children				1

## Sheet: Cries managemnet RCTs
Key	Title	outcome
30355428	A Comparison of Periodontal Health in Primary Molars Restored with Prefabricated Stainless Steel and Zirconia Crowns.	peridontal health in st st crowns vs zirconia: 6-9 yrs
30345963	Prospective Randomized Clinical Trial of Primary Molar Crowns: 24-Month Results.	clinical success of zirconia vc st st crowns: 3-7 yrs
32522320	Success and Behavior During Atraumatic Restorative Treatment, the Hall Technique, and the Stainless Steel Crown Technique for Primary Molar Teeth.	success of hall technique, ART and st st crowns: 4-9 yrs
30788777	Direct pulp capping versus pulpotomy with MTA for carious primary molars: a randomised clinical trial.	direct pulp capping vs pulpotomy: 3-9yrs
30324561	Comparison of resin modified glass ionomer cement and composite resin in class II primary molar restorations: a 2-year parallel randomised clinical trial.	composite resin vs resin modified glass inonmer: 4-7.5 yrs
31845435	Influence of luting cement on the clinical outcomes of Zirconia pediatric crowns: A 3-year split-mouth randomized controlled trial.	luiting ceent for zirconia crowns: 4-7 yrs
32185634	Clinical evaluation of instrumentation time and quality of obturation using paediatric hand and rotary file systems with conventional hand K-files for pulpectomy in primary mandibular molars: a double-blinded randomized controlled trial.	handle vs rotarty instrument pulpectomy: 6-9yrs
30992107	A Randomized Clinical Trial of NeoMTA Plus in Primary Molar Pulpotomies.	NeoMTA Plus pulpotomies: 4-8yrs
22891625	The effect of GIC-brand on the survival rate of proximal-ART restorations.	GIC- ART restoration: +- 6yrs
32644890	Reduction in Bacterial Loading using Papacarie and Carisolv as an Irrigant in Pulpectomized Primary Molars - A Preliminary Report.	endodontic irrigant(Carisolv, Papacarie): 3-7yrs
30702789	Clinical and radiographic evaluation of Biodentine and Mineral Trioxide Aggregate in revascularization of non-vital immature permanent anterior teeth (randomized clinical study).	revascularization of non-immature permanent teeth:8-15 yrs
32644894	Efficacy of GC Gold Label 9 and GC Miracle Mix(®) Restorations using Atraumatic Restorative Treatment (ART) in Rural Settings: A Randomized Controlled Trial.	efficacy of GIC restoration- ART yechnique: children over 12 years
32516507	Influence of hand and rotary files for endodontic treatment of primary teeth on immediate outcomes: Secondary analysis of a randomized controlled trial.	Endodontic files: 4-9yrs
27759409	Clinical performance of aesthetic restorative materials in primary teeth according to the FDI criteria.	aesthetic restorative materials: 4-7yrs
30317420	Clinical and radiographic evaluation of the efficacy of sodium hypochlorite as a haemostatic agent compared with physiologic saline on the success of calcium hydroxide pulpotomies in primary molars: an in vivo study.	pulpotomies (haemostatic agent): 3-8 yrs
30888581	A clinical and radiographic investigation comparing the efficacy of cast metal and indirect resin onlays in rehabilitation of permanent first molars affected with severe molar incisor hypomineralisation (MIH): a 36-month randomised controlled clinical trial.	cast metal and indirect resin onlays for MIH: 8-13 yrs
22762173	Clinical and radiographic success rates of mineral trioxide aggregate and ferric sulphate pulpotomies performed by dental students.	pulpotomies: 5-10 yrs
23265154	The effect of 2% chlorhexidine as root canal irrigant in pulpectomies of primary molars.	Root Canal Irrigant in Pulpectomies:3-9yrs
29122067	The Clinical and Radiographic Success of Primary Molar Pulpotomy Using Biodentine™ and Mineral Trioxide Aggregate: A 24-Month Randomized Clinical Trial.	Pulpotomy: 4-9yrs
25788172	Clinical and radiographic evaluation of Portland cement added to radiopacifying agents in primary molar pulpotomies.	pulpotomies: 5-9yrs
20409203	Clinical evaluation of 3Mix and Vitapex as treatment options for pulpally involved primary molars.	pulpectomy: 3-8yrs
27766712	Effect of the addition of chlorhexidine and miswak extract on the clinical performance and antibacterial properties of conventional glass ionomer: an in vivo study.	Antibacterial restorations: 6-9yrs
29380613	Evaluation of antibiotic mix in Non-instrumentation Endodontic Treatment of necrotic primary molars.	Endodontic Treatment: -
24683774	Microbiological assessment of root canals following use of rotary and manual instruments in primary molars.	endodontic Treatment: 5-9yrs
26370384	The role of an occlusal template during the placement of preformed metal crowns in children under general anaesthesia: a randomised control trial.	occlusal template for st st crown: 4-7yrs
30820833	Long-term clinical performance of heat-cured high-viscosity glass ionomer class II restorations versus resin-based composites in primary molars: a randomized comparison trial.	2 restorative materia: primary molar
25197997	The effect of sodium hypochlorite application on the success of calcium hydroxide and mineral trioxide aggregate pulpotomies in primary teeth.	Pulpotomies: 6-10yrs
24579274	Clinical performance of fiber-reinforced nanofilled resin composite in extensively carious posterior teeth of children: 30-month evaluation.	Fiber-Reinforced Nanofilled Resin Composite: 8-13yrs
24435546	Two-year outcomes of electrosurgery and calcium-enriched mixture pulpotomy in primary teeth: a randomised clinical trial.	electrosurgery and calcium-enriched mixture pulpotomy: 4-6 yrs
31882030	A Randomized Controlled Clinical Trial Comparing Tricalcium Silicate and Formocresol Pulpotomies Followed for Two to Four Years.	Pulpotomies: 2-10yrs
23171351	Clinical and radiographic outcomes of the use of four dressing materials in pulpotomized primary molars: a randomized clinical trial with 2-year follow-up.	four dressing materials in pulpotomy: 5-9yrs
26370224	Bilayer technique and nano-filled coating increase success of approximal ART restorations: a randomized clinical trial.	Bilayer technique and nano-filled coating for proximal ART: 6-7 yrs
26161601	Clinical Evaluation of Restorative Materials in Primary Teeth Class II Lesions.	Restorative Materials:5-7yrs
30864090	Comparison of post-operative pain after root canal instrumentation with hand K-files, H-files and rotary Kedo-S files in primary teeth: a randomised clinical trial.	post-operative pain after root canal instrumentation:4-6yrs
24960395	Posterior preveneered stainless steel crowns: clinical performance after three years.	Preveneered st st crown: 5.4yrs
22838228	Apexification of anterior teeth: a comparative evaluation of mineral trioxide aggregate and calcium hydroxide paste.	Apexification: 8-12yrs
28422591	Effect of Papacarie and Alternative Restorative Treatment on Pain Reaction during Caries Removal among Children: A Randomized Controlled Clinical Trial.	Pain Reaction during Caries Removal: 4-8yrs
25102461	Clinical and radiological evaluation of calcium sulfate as direct pulp capping material in primary teeth.	direct pulp capping material: 5-9yrs
22046692	Comparison between rotary and manual techniques on duration of instrumentation and obturation times in primary teeth.	Rotary and Manual Techniques pulpectomy: 5-9yrs
29663908	Randomized Clinical Trial of ART Class II Restorations Using Two Glass Ionomer Cements: One-Year Follow-Up.	ART Class II Restorations: 6-10yrs
33175326	A randomised controlled clinical trial comparing pure Portland cement and formocresol pulpotomies followed from 2 to 4 years.	pulpotomy 3-11yrs
33543449	Direct pulp capping (DPC) in primary molars using (3Mix-MP) and the characteristics of the carious lesion as predictor factors for its success: a randomized controlled trial.	Direct pulp capping:5-11 yrs
25514079	A randomized clinical trial investigating the performance of two commercially available posterior pediatric preveneered stainless steel crowns: a continuation study.	Preveneered Stainless Steel Crowns: <10 yrs
23270285	Clinical and radiographic outcomes of direct pulp capping therapy in primary molar teeth following haemostasis with various antiseptics: a randomised controlled trial.	direct pulp capping:7-10yrs
27617373	Clinical Performance of Indirect Composite Onlays as Esthetic Alternative to Stainless Steel Crowns for Rehabilitation of a Large Carious Primary Molar.	Performance of Indirect Composite Onlays: 4-7yrs
25951307	Reduction in Bacterial Loading Using MTAD as an Irrigant in Pulpectomized Primary Teeth.	Reduction in Bacterial Loading-pulpectomy: 3-7yrs
25823480	Efficacy and tolerance of papain gel with conventional drilling method: a clinico-microbiological study.	methods of caries removal:5-9yrs
24197970	Success of root fillings with zinc oxide-ozonated oil in primary molars: preliminary results.	root filling material: 3.8–7.6 years
30730794	Comparative Study between Revitalization of Necrotic Immature Permanent Anterior Teeth with and without Platelet Rich Fibrin: A Randomized Controlled Trial.	Revitalization of Necrotic Immature Permanent teeth:7-12yrs
28292339	Comparison of Ferric Sulfate Combined Mineral Trioxide Aggregate Pulpotomy and Zinc Oxide Eugenol Pulpectomy of Primary Maxillary Incisors: An 18-month Randomized, Controlled Trial.	Pulpotomy vs pulpectomy:18-46-months
24351693	A randomized trial of mineral trioxide aggregate cements in primary tooth pulpotomies.	Pulpotomies: 3-9yrs
27097854	Clinical Pulpotomy Trial of Copaifera Langsdorffii Oil Resin Versus Formocresol and White Mineral Trioxide Aggregate in Primary Teeth.	Clinical Pulpotomy:4-8yrs
23855167	Propolis and commonly used intracanal irrigants: comparative evaluation of antimicrobial potential.	Intracanal Irrigants.:6-12 yrs
22502601	A randomized study of sodium hypochlorite versus formocresol pulpotomy in primary molar teeth.	pulpotomy: 3-10yrs
28494595	Clinical performance of a glass ionomer sealant protected with two different resin-based agents over a 2-year follow-up period.	two different resin coating materials:6-9yrs
23756301	Comparison of mineral trioxide aggregate and diluted formocresol in pulpotomized human primary molars: 42-month follow-up and survival analysis.	2 pulpotomies: 2-10yrs
20836951	A microbiological assessment of polymer and conventional carbide burs in caries removal.	caries removal: 5-9yrs
29070159	Performance of Universal Adhesive in Primary Molars After Selective Removal of Carious Tissue: An 18-Month Randomized Clinical Trial.	clinical performance of universal adhesive: 5-10yrs
22524073	Comparison of electrosurgical pulpotomy with zinc oxide eugenol or zinc polycarboxylate cements sub-base.	Electrosurgical Pulpotomy: 48.± 12 months
26551364	Comparison of Parental Satisfaction with Three Tooth-Colored Full-Coronal Restorations in Primary Maxillary Incisors.	Parental Satisfaction with 3 types of tooth color: Primary Maxillary Incisors
22883359	Effects of folk medicinal plant extract Ankaferd Blood Stopper(®) in vital primary molar pulpotomy.	(ABS) pulptotomy: 6-9yrs
20507811	Short communication: Influence of different isolation methods on the survival of proximal ART restorations in primary molars after two years.	isolation methods on ART rsstoration: 6-8yrs
23342564	Effectiveness of oxidative potential water as an irrigant in pulpectomized primary teeth.	Effectiveness of Oxidative Potential Water irrigants in pulpectomy:3-8yrs
29070160	Bioactive Tricalcium Silicate-based Dentin Substitute as an Indirect Pulp Capping Material for Primary Teeth: A 12-month Follow-up.	bioactive tricalcium silicate- indirect pulp ttt: 4-8yrs
28292338	Antibacterial Effect of Calcium Hydroxide With or Without Chlorhexidine as Intracanal Dressing in Primary Teeth With Apical Periodontitis.	Intracanal Dressing in Primary Teeth :3-7yrs
21703067	Success rates of mineral trioxide aggregate, ferric sulfate, and formocresol pulpotomies: a 24-month study.	success rate of 3 Puipotomies:5-7yrs
25631723	An in vivo comparison of antimicrobial efficacy of sodium hypochlorite and Biopure MTAD™ against enterococcus faecalis in primary teeth: A qPCR study.	Antimicrobial Efficacy root canal irrigant: 4-8yrs
24011296	Evaluation of three restorative techniques for primary anterior teeth with extensive carious lesions: a 1-year clinical study.	Evaluation of Three Restorative Techniques:2-4yrs
23754205	Clinical evaluation of sustained-release metronidazole gel versus metronidazole solution as an intracanal medicament in abscessed primary molars.	efficacy of metronidazole gel versus metronidazole solution: 6-9yrs
21070705	Comparing gray mineral trioxide aggregate and diluted formocresol in pulpotomized human primary molars.	gray mineral trioxide aggregate (GMTA) as pulpotomy medicament: 2.5-10yrs
20836956	Pulp exposure occurrence and outcomes after 1- or 2-visit indirect pulp therapy vs complete caries removal in primary and permanent molars.	1- or 2-visit indirect pulp therapy (IPT) more successful: 4-15yrs
20642467	A clinical evaluation of two glass ionomer cements in primary molars using atraumatic restorative treatment technique in India: 1 year follow up.	2 types of GIc on ART ttt: 4-9yrs
23346907	Indirect pulp treatment vs antibiotic sterilization of deep caries in mandibular primary molars.	Calcium hydroxide indirect pulp treatment (CH-IPT) vs three antibiotics (3Mix-MP):3-8yrs
24164167	Assessment of oral hygiene and periodontal health around posterior primary molars after their restoration with various crown types.	oral hygiene and periodontal health after crowns: 5-8yrs
21902995	A clinical study evaluating success of 2 commercially available preveneered primary molar stainless steel crowns.	sucess of 2 crowns: 5 yrs
22221174	The influence of smear layer removal on primary tooth pulpectomy outcome: a 24-month, double-blind, randomized, and controlled clinical trial evaluation.	effect of smear layer (SL) removal pulpectomy outcome: 2-9yrs
22211737	Calcium hydroxide partial pulpotomy is an alternative to formocresol pulpotomy based on a 3-year randomized trial.	Calcium hydroxide partial pulpotomy: 3-7yrs
34321144	A Randomized Controlled Trial Comparing the Success of Mineral Trioxide Aggregate and Ferric Sulfate as Pulpotomy Medicaments for Primary Molars.	Pulpotomy Medicaments: 3-9yrs
25102458	A randomised controlled trial of three aesthetic full-coronal restorations in primary maxillary teeth.	3 aesthetic full-coronal restoration: 3-5yrs
29763354	Randomized Controlled Trial of Pulpotomy in Primary Molars using MTA and Formocresol Compared to 3Mixtatin: A Novel Biomaterial.	to compare the efficacy of 3Mixtatin pulpotomy:5.15±1.2 yrs
33719478	Evaluation of Mineral Trioxide Aggregate and Biodentine as pulpotomy agents in immature first permanent molars with carious pulp exposure: A randomised clinical trial.	pulpotomy agents: 7-8yrs
23265162	Multi-surface composite vs stainless steel crown restorations after mineral trioxide aggregate pulpotomy: a randomized controlled trial.	after MTA pulpotomies and restored with either multi-surface composites or SSC: 2.5- 8 years
26370520	A randomized trial of direct pulp capping in primary molars using MTA compared to 3Mixtatin: a novel pulp capping biomaterial.	direct pulp capping: 3-6yrs
34192759	Comparative Evaluation of Indirect Pulp Therapy in Young Permanent Teeth using Biodentine and Theracal: A Randomized Clinical Trial.	Indirect Pulp Therapy:7-15yrs
21902998	Long-term outcomes of primary tooth pulpectomy with and without smear layer removal: a randomized split-mouth clinical trial.	Pulpectomy with or without smear layer: 3-5yrs
23534328	In vivo evaluation of lesion sterilization and tissue repair in primary teeth pulp therapy using two antibiotic drug combinations.	Lesion Sterilization and Tissue Repair of pulpully involved: 6-9yrs
20831133	Formocresol versus calcium hydroxide direct pulp capping of human primary molars: two year follow-up.	Direct Pulp Capping vs pulpotomy: 4-5yrs
20642474	Two years survival rate of Class II ART restorations in primary molars using two ways to avoid saliva contamination.	survival rates of Class II of ART using 2 methods of isolation: 6-7yrs
21678668	Reduction in bacterial loading using 2% chlorhexidine gluconate as an irrigant in pulpectomized primary teeth: a preliminary report.	Irrigant in Pulpectomized: 3-9yrs
33683572	Long-term evaluation of primary teeth molar pulpotomies with Biodentine and MTA: a CONSORT randomized clinical trial.	2 materials for pulpotomies:4-9yrs
22900437	An evaluation of different caries removal techniques in primary teeth: a comparitive clinical study.	Caries Removal Techniques: 5-9yrs
29070158	Partial Pulpotomy in Immature Permanent Molars After Carious Exposures Using Different Hemorrhage Control and Capping Materials.	partial pulpotomy MTA vs CH: 6-13 yrs
20298652	Mineral trioxide aggregate produces superior outcomes in vital primary molar pulpotomy.	4 Four puipotomy techniques: 12-38 months
23211896	Comparison of gray mineral trioxide aggregate and diluted formocresol in pulpotomized primary molars: a 6- to 24-month observation.	2 pulpotomies medicaments: 2.5-10yrs
29793564	Mineral Trioxide Aggregate Partial Pulpotomy Versus Formocresol Pulpotomy: A Randomized, Split-Mouth, Controlled Clinical Trial with 24 Months Follow-Up.	MTA vs Formocresol Pulpotomy: 5-8yrs
23758458	Clinical efficacy of various root canal obturating methods in primary teeth: a comparative study.	different obturating methods pulpectomy: 3-9yrs
22077689	Treatment outcomes of pulpotomy in primary molars using two endodontic biomaterials. A 2-year randomised clinical trial.	pulpotomy using 2 biomaterial: 4-8yrs
29767382	Direct pulp capping in primary molars using a resin-modified Portland cement-based material (TheraCal) compared to MTA with 12-month follow-up: a randomised clinical trial.	Direct pulp capping (TheraCal) vs MTA: 5-7yrs
22309243	Pulpotomy in caries-exposed immature permanent molars using calcium-enriched mixture cement or mineral trioxide aggregate: a randomized clinical trial.	pulpotomy with MTA vs CEM: 6 and 10 years
22046693	Endoflas, zinc oxide eugenol and metapex as root canal filling materials in primary molars--a comparative clinical study.	Root Canal Filling Materials:5-9yrs
26531075	Three Incomplete Caries Removal Techniques Compared Over Two Years in Primary Molars with Asymptomatic Deep Caries or Reversible Pulpitis.	compare the survival rates of three incomplete caries removal techniques:
21703078	Two-year survival rates of proximal atraumatic restorative treatment restorations in relation to glass ionomer cements and Postrestoration meals consumed.	influence of 3 glass ionomer cement (GIC) brands and the postrestoration meal consumed on the survival rate of ART: 6-8yrs
23597217	Sodium hypochlorite versus Formocresol in primary molars pulpotomies: a randomized clinical trial.	pulpotomies (NaOCl) vs FC medicament: 4-8yrs
21883559	Effect of a calcium hydroxide/chlorhexidine paste as intracanal dressing in human primary teeth with necrotic pulp against Porphyromonas gingivalis and Enterococcus faecalis.	two intracanal medications: 2-8yrs
26892210	Survival Rate of Atraumatic Restorative Treatment (ART) Restorations Using a Glass Ionomer Bilayer Technique with a Nanofilled Coating: A Bi-center Randomized Clinical Trial.	survival rate of GIC:6-7yrs
33728707	Stainless steel crown vs bulk fill composites for the restoration of primary molars post-pulpectomy: 1-year survival and acceptance results of a randomized clinical trial.	survival of endodontic treatment in primary molars restored with stainless steel crowns (SSCs) and bulk fill composite resin:3-8yrs
32278330	The effect of two different irrigation needles on post-operative pain after pulpectomy in primary molar teeth: A randomized clinical study.	effect of irrigation needles "pulpectomy":6-9yrs			1
28583242	Postoperative Pain After Root Canal Preparation with Hand and Rotary Files in Primary Molar Teeth.
25197990	The role of glass ionomer cement on the remineralization of infected dentin: an in vivo study.
22353416	A new haemostatic agent's effect on the success of calcium hydroxide pulpotomy in primary molars.
23211895	Pulpotomy versus pulpectomy for carious vital primary incisors: randomized controlled trial.
23930631	Sodium hypochlorite vs formocresol as pulpotomy medicaments in primary molars: 1-year follow-up.
34740265	Resorbable Collagen Barrier Impeding the Extrusion of Obturating Material in Primary Molars Undergoing Resorption - A Randomized Clinical Trial
34654496	An 18-Month Prospective Randomized Clinical Trial Comparing Zirconia Crowns with Glass-reinforced Fiber Composite Crowns in Primary Molar Teeth
34937613	LSTR Antibiotic Paste Versus Zinc Oxide and Eugenol Pulpectomy for the Treatment of Primary Molars with Pulp Necrosis: A Randomized Controlled Trial
35986471	Clinical and Radiographic Success of 2% Chlorhexidine Gluconate with Mineral Trioxide Aggregate in Indirect Pulp Treatment of Primary Molars
34783404	Evaluation of composite restorations in primary molars subjected to selective caries removal associated with antimicrobial photodynamic therapy: A randomized controlled trial
34856038	Efficacy of an iodoform-based filling material for pulpectomy of primary teeth: A 24-month non-inferiority randomized clinical trial
34398412	Full coverage crowns for rehabilitation of MIH affected molars: 24 month randomized clinical trial
35799339	Direct Pulp Capping of Primary Molars with Calcium Hydroxide or MTA Following Hemorrhage Control with Different Medicaments: Randomized Clinical Trial
34138499	Continued root development of immature permanent teeth after regenerative endodontics with or without a collagen membrane: A randomized, controlled clinical trial
35751744	Outcome of vital pulp therapy in deeply carious molars affected with molar incisor hypomineralisation (MIH) defects: a randomized clinical trial
36098905	Evaluation of the efficacy of a 2-step etch-and-rinse, 2-step self-etch and 1-step self-etch adhesive systems, in class II primary molars restorations. An one year prospective, randomized clinical trial
34599744	Treatment time, pain experience and acceptability of the technique for caries removal in primary teeth using the ART approach with or without Brix3000™ papain gel: a preliminary randomised controlled clinical trial
35152509	Postoperative pain after primary molar pulpectomy using rotary or reciprocating single files: A superior, parallel, randomized clinical trial
36099230	Dilute Silver Diamine Fluoride (1:10) Versus Light Cure Calcium Hydroxide as Indirect Pulp Capping Agents in Primary Molars - A Randomized Clinical Trial
35579583	Effectiveness of applying proximal enamel caries with fluoride-releasing sealant and fluoride varnish on caries progression in permanent teeth: A 12-month split-mouth randomized clinical trial

## Sheet: Main data for C.M
key	title	Journal's name	Journal IF	year of publication	Country	author's e-mail	"randomized trial" recognition in the title	trial design	follow up period	allocation ratio	sample size calculation	sample size calculation based on the primary outcome	allocation concealment	blinding	Randomization	number of arms	test arms	control arms	registration number	registry platform	funding source	authors' declarations of using CONSORT	authors' conflict of interest disclosure	study start date in publication	discrepancy in the study start date (between the protocol and publication)	registration date in protocol	timing of registration	h- index for 1st author	h- index last author	country of 1st author	country of last author	number of citation	cited in guideline or systematic review that included in guideline\ or policy document	The method of citation	comments	pre-specified 1y and 2ry outcomes in the protocol/ specified outcomes in the publication	the time frame for 1ry outcome	discrepancy in the timeframe	did the 1ry outcome changed or omitted or replaced by the secondary significant outcome?	history of changes			Risk of bias (overall)
30345963	Prospective Randomized Clinical Trial of Primary Molar Crowns: 24-Month Results.	PEDIATRIC DENTISTRY	1.6	2018	USA	donly@uthscsa.edu	1	2	6, 12, and 24 months	0	1	2	1	0	1	2	1	1	0	0	2	0	0	0	2	0	0	29	6	USA	USA	21	0	0	we sent an email and the PI responded with the IRB number but we searched and could not find the protcol with this number							24	High
30788777	Direct pulp capping versus pulpotomy with MTA for carious primary molars: a randomised clinical trial.	European Archives of Paediatric Dentistry	2.2	2019	Greece	ddionysi@gmail.com	1	0	6,12, 18, 24, 30, and 36 months	1	1	1	1	2	1	2	1	1	0	0	2	0	1	1	2	0	0	1	17	Greece	Greece	5	1	2	was cited in (Contemporary management of deep caries in primary teeth: a systematic review and meta-analysis) which was the base for the evidence for ( Best clinical practice guidance for treating deep carious lesions in primary teeth: an EAPD policy document) They sent us that there was no registry for this publication							29	Some Concerns
30324561	Comparison of resin modified glass ionomer cement and composite resin in class II primary molar restorations: a 2-year parallel randomised clinical trial.	European Archives of Paediatric Dentistry	2.2	2018	Greece	dermatasa@gmail.com	1	1	6,12, 18, and 24 years	1	1	1	1	2	1	2	1	1	0	0	0	0	1	1	2	0	0	1	17	Greece	Greece	7	0	0	we sent email to ask about the registry and the answer was not registered							29	High
31845435	Influence of luting cement on the clinical outcomes of Zirconia pediatric crowns: A 3-year split-mouth randomized controlled trial.	International Journal of Paediatric Dentistry	3.8	2019	Egypt	Maha.moussa@ymail.com	1	2	1 week, and 1-, 3-, 6-, 9-, 12-, 18-, 24-, and 36-month	0	0	0	1	2	1	2	1	1	1	1	3	1	1	0	2	1	2	4	8	Egypt	Egypt	12	0	0	the 1ry and secondary outcomes were not prespecified as the registery was retrospective and submitted at the same day the authors send the manuscript for the journal.	2	1week, 1, 3, 6,9, 12, 18,24 , 36 months	0	2	0		27	High
32185634	Clinical evaluation of instrumentation time and quality of obturation using paediatric hand and rotary file systems with conventional hand K-files for pulpectomy in primary mandibular molars: a double-blinded randomized controlled trial.	European Archives of Paediatric Dentistry	2.2	2020	India	glaavuu@gmail.com	1	0	during root canal preparation and post-operative	0	1	1	0	2	1	4	3	1	0	0	0	1	1	1	2	0	0	2	5	india	india	10	0	0	we sent email and no answer							26	Some Concerns
32278330	The effect of two different irrigation needles on post-operative pain after pulpectomy in primary molar teeth: A randomized clinical study.	International Journal of Paediatric Dentistry	3.8	2020	Turkey	topcuoglugs@hotmail.com	1	0	6,4,12,24,48, and 27 hour, and after 1 week	0	1	2	1	4	1	2	1	1	1	1	0	0	1	0	2	1	2	13	3	TURKEY	Turkey	1	0	0	we sent email and no answer	2	1 week	0	2	3		27	Some Concerns
30992107	A Randomized Clinical Trial of NeoMTA Plus in Primary Molar Pulpotomies.	PEDIATRIC DENTISTRY	1.6	2019	Saudi Arabia	malsaanoni@gmail.com	1	1	3,6,12 months	1	1	2	1	2	1	2	1	1	0	0	3	0	0	0	2	0	0	2	4	Saudi Arabia	Saudi Arabia	5	0	0	email sent and we got reply, no registartion for protocol							25	Some Concerns
22891625	The effect of GIC-brand on the survival rate of proximal-ART restorations.	International Journal of Paediatric Dentistry	3.8	2013	The Netherlands	C.Bonifacio@acta.nl	0	1	1, 6, 12, 18, 24, 30, and 36 months	0	1	2	0	0	2	3	3	0	0	0	0	0	1	0	2	0	0	11	27	The Netherland	Amsterdam	17	0	0	we sent email and got response with no registry							21	Some Concerns
32644890	Reduction in Bacterial Loading using Papacarie and Carisolv as an Irrigant in Pulpectomized Primary Molars - A Preliminary Report.	The Journal of Clinical Pediatric Dentistry	1.3	2020	India	viralmaru@yahoo.co.in	0	1	3, 6, 9, and 12 months	0	1	2	0	0	2	4	3	1	0	0	0	0	0	0	2	0	0	3	1	India	India	2	0	0	we sent email to ask about the registry, they responded that it was not registered as it was a pilot study. inside the article they said iin the sample size calculation, (Sample size was calcu- lated on the basis of a pilot study, consisting of 20 microbiological samples taken from necrotic primary root canals [ 5 corresponding to each irrigating solution ], which was not included in the statisti…							18	High
30702789	Clinical and radiographic evaluation of Biodentine and Mineral Trioxide Aggregate in revascularization of non-vital immature permanent anterior teeth (randomized clinical study).	International Journal of Pediatric Dentistry	3.8	2019	Egypt	mariammohsen_85@yahoo.com	1	1	3, 6, 9, and 12 months	1	1	2	1	3	1	2	1	1	1	1	0	0	1	1	1	1	2	1	4	Egypt	Egypt	17	0	0		2	3,6,9, and 12 months	0	2	0		29	Some Concerns
32644894	Efficacy of GC Gold Label 9 and GC Miracle Mix(®) Restorations using Atraumatic Restorative Treatment (ART) in Rural Settings: A Randomized Controlled Trial.	The Journal of Clinical Pediatric Dentistry	1.3	2020	India	sh.acharya@manipal.edu	1	1	1,6,12.18 months	1	1	1	0	1	1	2	1	1	0	0	0	0	0	1	2	0	0	1	3	INDIA	INDIA	0	0	0	sent email askin for trial registery on 13/07 until 20/07 with no response							26	Some Concerns
32516507	Influence of hand and rotary files for endodontic treatment of primary teeth on immediate outcomes: Secondary analysis of a randomized controlled trial.	International Journal of Paediatric Dentistry	3.8	2020	Brazil	jessica.barasuol@hotmail.com	1	1	24 months	1	1	1	1	4	1	2	1	1	1	1	3	1	1	1	0	1	1	3	6	Brazil	Brazil	1	0	0	The primary outcome in the publication was the only significant finding( timing ) and it was not the first secondary outcome to be evaluated.	4	unclear	2	1	0		33	Some Concerns
27759409	Clinical performance of aesthetic restorative materials in primary teeth according to the FDI criteria.	European Journal of Paediatric Dentistry	3.6	2016	Turkey	melekturgut@yahoo.com	0	2	baseline, 6, 12, and 18 months	0	0	0	0	2	1	3	3	0	0	0	3	0	0	0	2	0	0	3	10	TURKEY	TURKEY	10	0	0	- sent email asking for trial registry on 13/07, 2nd email 11/09 with no response							22	High
30317420	Clinical and radiographic evaluation of the efficacy of sodium hypochlorite as a haemostatic agent compared with physiologic saline on the success of calcium hydroxide pulpotomies in primary molars: an in vivo study.	European Archives of Paediatric Dentistry	2.2	2018	India	nagarathnagiri_1975@yahoo.co.in	0	2	baseline, 1, 3, 6 and 12 months	0	0	0	2	2	1	2	1	1	0	0	0	0	1	0	2	0	0	6	1	India	India	1	0	0	we sent email on 14\07 to ask about trial registry, 2nd email 11/09. They responded " No registration"							21	Some Concerns
30888581	A clinical and radiographic investigation comparing the efficacy of cast metal and indirect resin onlays in rehabilitation of permanent first molars affected with severe molar incisor hypomineralisation (MIH): a 36-month randomised controlled clinical trial.	European Archives of Paediatric Dentistry	2.2	2019	India	dhareulaankita88@gmail.com	1	1	9, 18, and 36 months	1	1	1	1	1	1	2	1	1	1	1	3	0	1	1	1	1	2	3	1	India	India	10	1	1	cited directly in (Best clinical practice guidance for clinicians dealing with children presenting with molar-incisor-hypomineralisation (MIH): an updated European Academy of Paediatric Dentistry policy document) ** Cited inside the recommendations.	2	3, and 6 months	1	2	3		31	High
22762173	Clinical and radiographic success rates of mineral trioxide aggregate and ferric sulphate pulpotomies performed by dental students.	European Journal of Paediatric Dentistry	3.6	2012	Turkey	mesut@gazi.edu.tr	0	0	1-, 3-, 6-, 9- and 12-month	0	0	0	0	2	0	2	1	1	0	0	0	0	0	0	2	0	0	13	6	TURKEY	Turkey	24	0	0	we sent email and they responded us with no registry.							16	Some Concerns
23265154	The effect of 2% chlorhexidine as root canal irrigant in pulpectomies of primary molars.	PEDIATRIC DENTISTRY	1.6	2012	Thailand	dinon25@gmail.com	0	0	6, 12, and 18 months	0	1	2	0	3	1	2	1	1	0	0	3	0	0	0	2	0	0	5	0	Thailand	Thailand	4	0	0	we sent email and they responded us with no registry							21	High
25788172	Clinical and radiographic evaluation of Portland cement added to radiopacifying agents in primary molar pulpotomies.	European Archives of Paediatric Dentistry	2.2	2015	Brazil	marchini@usp.br	0	0	6, 12 and 24 months	0	1	1	0	2	1	3	2	1	0	0	3	0	1	0	2	0	0	9	17	Brazil	Brazil	12	0	0	email sent on 12/09 for registry, no registration							19	Some Concerns
20409203	Clinical evaluation of 3Mix and Vitapex as treatment options for pulpally involved primary molars.	International Journal of Paediatric Dentistry	3.8	2010	Thailand	dtsnk@mucc.mahidol.ac.th	0	0	6, and 12 months	0	0	0	0	2	1	2	1	1	0	0	0	0	0	0	2	0	0	7	1	Thailand	Thailand	49	1	2	included for the systematic review (A Systematic Review and Meta-Analysis of Nonvital Pulp Therapy for Primary Teeth) which was a base for guideline ( Use of Non-Vital Pulp Therapies in Primary Teeth) - sent email on 12/09 and not delivered							14	Some Concerns
27766712	Effect of the addition of chlorhexidine and miswak extract on the clinical performance and antibacterial properties of conventional glass ionomer: an in vivo study.	International Journal of Paediatric Dentistry	3.8	2017	Egypt	pf.nohakabil@asfd.asu.edu.eg	0	0	3, 6 and 9 months	0	1	2	0	4	1	3	2	1	0	0	0	0	1	0	2	0	0	2	3	Egypt	Egypt	13	0	0	- sent email on 12/09							17	Some Concerns
29380613	Evaluation of antibiotic mix in Non-instrumentation Endodontic Treatment of necrotic primary molars.	European Journal of Paediatric Dentistry	3.6	2017	Syria	raslan.nabih@tishreen.edu.sy	0	0	1, 3, 6 and 12 months	0	0	0	2	4	1	2	1	1	0	0	0	0	0	1	2	0	0	3	1	Syria	Syria	9	1	2	included in systematic review (A Systematic Review and Meta-Analysis of Nonvital Pulp Therapy for Primary Teeth) which was the base of (Use of Non-Vital Pulp Therapies in Primary Teeth) - we sent email on 12/09, with no response							18	Some Concerns
24683774	Microbiological assessment of root canals following use of rotary and manual instruments in primary molars.	The Journal of Clinical Pediatric Dentistry	1.3	2013	India	drpriyapedo@yahoo.com	0	0	before and after instrumentation	0	0	0	0	3	0	3	2	1	0	0	0	0	0	0	2	0	0	11	4	India	India	7	1	1	cited directly in the guideline of AAPD (Use of Non-Vital Pulp Therapies in Primary Teeth). referenced for Q4 - email sent on 12/09, with no response							10	High
26370384	The role of an occlusal template during the placement of preformed metal crowns in children under general anaesthesia: a randomised control trial.	European Archives of Paediatric Dentistry	2.2	2015	Saudi Arabia	Sharatpani@hotmail.com	1	0	24 h, 7 days, 3 and 6 months.	0	1	2	2	2	1	2	1	1	1	1	0	1	0	1	1	1	2	10	1	Saudi Arabia	Saudi Arabia	2	0	0		2	Measured at the end of the clinical procedure	0	2	0		20	High
30820833	Long-term clinical performance of heat-cured high-viscosity glass ionomer class II restorations versus resin-based composites in primary molars: a randomized comparison trial.	European Archives of Paediatric Dentistry	2.2	2019	Israel	motim@md.huji.ac.il	1	0	36 months	0	1	1	0	2	1	2	1	1	0	0	0	0	0	0	2	0	0	6	11	Israel	Israel	18	0	0	email sent on 12/09, no registry							19	Some Concerns
24579274	Clinical performance of fiber-reinforced nanofilled resin composite in extensively carious posterior teeth of children: 30-month evaluation.	The Journal of Clinical Pediatric Dentistry	1.3	2013	Turkey	nesrin.eronat@ege.edu.tr	0	0	baseline, 6, 12, 18, 24, and 30 months.	0	0	0	0	2	1	2	1	1	0	0	0	0	0	0	2	0	0	3	6	Turkey	Turkey	1	0	0	email sent on 12/09, no response							12	Some Concerns
24435546	Two-year outcomes of electrosurgery and calcium-enriched mixture pulpotomy in primary teeth: a randomised clinical trial.	European Archives of Paediatric Dentistry	2.2	2014	Iran	sarraf.a@gmail.com	1	2	6,12,and 24 months	0	1	2	1	3	1	2	1	1	0	0	3	0	0	1	2	0	0	2	7	Iran	Iran	16	1	2	email sent on 13/09, we got respond, no registry							26	High
31882030	A Randomized Controlled Clinical Trial Comparing Tricalcium Silicate and Formocresol Pulpotomies Followed for Two to Four Years.	PEDIATRIC DENTISTRY	1.6	2019	Israel	motim@md.huji.ac.il	1	0	6,12, 24,36 and 48 months	0	1	1	2	2	1	2	1	1	1	1	0	0	0	1	0	1	1	1	11	Israel	Israel	4	0	0		1	one year	1	0	4		25	High
23171351	Clinical and radiographic outcomes of the use of four dressing materials in pulpotomized primary molars: a randomized clinical trial with 2-year follow-up.	International Journal of Paediatric Dentistry	3.8	2013	Spain	mmercade@csc.uic.es	1	0	6, 12, 18, and 24 months	0	0	0	0	2	2	4	3	1	0	0	0	1	1	1	2	0	0	3	18	Spain	Spain	31	1	1	cited in (Use of Vital Pulp Therapies in Primary Teeth with Deep Caries Lesion (vol 39, pg 146, 2017) email sent on 13/09, we got a respond no registration							21	High
26370224	Bilayer technique and nano-filled coating increase success of approximal ART restorations: a randomized clinical trial.	International Journal of Paediatric Dentistry	3.8	2016	Brazil	danielar@usp.br	1	1	1, 6, 12, 18, 24, and 36 months	0	1	1	1	3	1	4	3	1	1	1	3	0	1	0	2	1	2	10	25	Brazil	Brazil	12	0	0		2	unclear	2	2	3		29	Some Concerns
26161601	Clinical Evaluation of Restorative Materials in Primary Teeth Class II Lesions.	The Journal of Clinical Pediatric Dentistry	1.3	2015	Turkey	fatihs@gmail.com	0	1	3,6 and 24 month	0	0	0	0	1	0	4	3	1	0	0	0	0	0	0	2	0	0	4	4	Turkey	Turkey	21	0	0	- email sent on 13/09, no response							17	Some Concerns
30864090	Comparison of post-operative pain after root canal instrumentation with hand K-files, H-files and rotary Kedo-S files in primary teeth: a randomised clinical trial.	European Archives of Paediatric Dentistry	2.2	2019	India	veerale60193@gmail.com	1	0	6, 12, 24, 48, and 72h	0	1	2	0	3	2	3	2	1	0	0	1	0	1	0	2	0	0	1	5	India	India	33	1	1	cited in Q7 (Use of Non-Vital Pulp Therapies in Primary Teeth) clinical practice guidline - email sent on 13/09, no response							20	High
24960395	Posterior preveneered stainless steel crowns: clinical performance after three years.	PEDIATRIC DENTISTRY	1.6	2014	Ireland	anne.oconnell@dental.tcd.ie	0	2	6,12,18,24,30,36 months	0	0	0	0	2	0	2	unclear ( NuSmile or Kinder Krowns)	unclear ( NuSmile or Kinder Krowns)	0	0	0	0	0	0	2	0	0	17	5	IRELAND	IRELAND	9	1	2	included in conference paper (The Use of Stainless Steel Crowns: A Systematic Literature Review) whic was cited in (Use of Vital Pulp Therapies in Primary Teeth with Deep Caries Lesions) " potential adverse effect of formocresol pulpotomy - email sent on 13/09, we got reply with no registartion							15	Some Concerns
22838228	Apexification of anterior teeth: a comparative evaluation of mineral trioxide aggregate and calcium hydroxide paste.	The Journal of Clinical Pediatric Dentistry	1.3	2012	India	sgdamle@gmail.com	0	0	1,3,6,9 and 12 months	0	0	0	0	0	2	2	1	1	0	0	0	0	0	0	2	0	0	9	2	India	India	51	0	0	- email sent in 14/09, no response							11	High
28422591	Effect of Papacarie and Alternative Restorative Treatment on Pain Reaction during Caries Removal among Children: A Randomized Controlled Clinical Trial.	The Journal of Clinical Pediatric Dentistry	1.3	2017	Saudi Arabia	maha_tantawy@hotmail.com	1	1	during treatment	1	1	1	1	2	1	2	1	1	0	0	0	0	0	1	2	0	0	2	24	Bangladish	Egypt	10	0	0	- sent email on 14/09, we got respond with no registration							26	Some Concerns
25102461	Clinical and radiological evaluation of calcium sulfate as direct pulp capping material in primary teeth.	European Journal of Paediatric Dentistry	3.6	2014	Turkey	aycaulusoy@yahoo.com	0	0	baseline and at 7, 14 and 30 days and 3, 6, 9 and 12 months	0	1	2	0	2	0	2	1	1	0	0	3	0	0	0	2	0	0	7	6	Turkey	Turkey	16	1	1	cited directly in " Use of Vital Pulp Therapies in Primary Teeth with Deep Caries Lesions". ( in recommendations Q1 for DPC they cited this article as reference to showed success rate of DPC ) - sent email in 14/09, no response							17	High
22046692	Comparison between rotary and manual techniques on duration of instrumentation and obturation times in primary teeth.	The Journal of Clinical Pediatric Dentistry	1.3	2011	México	apozos@uaslp.mx	0	0	during the treatment	0	0	0	0	4	2	2	1	1	0	0	3	1	0	0	2	0	0	1	19	Mexico	Mexico	16	1	2	cited in systematic review "A Systematic Review and Meta-Analysis of Nonvital Pulp Therapy for Primary Teeth" which was a base for CPG "Use of Non-Vital Pulp Therapies in Primary Teeth" Quality o f pulpectom y fills using different methods o f obturation. D a ta from n in e articles w ere used in a forest plot com paring the occurrence o f pulpectom y flush fills done w ith le n tu lo s p ira l28…							19	Some Concerns
33175326	A randomised controlled clinical trial comparing pure Portland cement and formocresol pulpotomies followed from 2 to 4 years.	European Archives of Paediatric Dentistry	2.2	2021	Israel	motim@md.huji.ac.il	1	0	12, 24, 36 ,48 months	0	1	1	2	2	1	2	1	1	1	1	1	0	1	1	0	1	1	3	11	Israel	Israel	1	0	0		1	36 months	1	0	2		27	High
33543449	Direct pulp capping (DPC) in primary molars using (3Mix-MP) and the characteristics of the carious lesion as predictor factors for its success: a randomized controlled trial.	European Archives of Paediatric Dentistry	2.2	2021	Syria	hasan.h.ali@outlook.com	1	1	3, 6, 9 and 12 months	0	1	2	1	3	1	2	1	1	1	1	3	0	1	1	0	1	2	0	3	Syria	Syria	0	0	0		2	3, 6, and 12 months	0	2	1		31	Some Concerns
23270285	Clinical and radiographic outcomes of direct pulp capping therapy in primary molar teeth following haemostasis with various antiseptics: a randomised controlled trial.	European Journal of Paediatric Dentistry	3.6	2012	Turkey	tamertuzuner@gmail.com	1	0	1, 3, 6, 12 months	0	0	0	2	3	0	4	3	1	0	0	0	0	0	0	2	0	0	11	2	Turkey	Turkey	10	0	0	email sent on 14/09							16	High
27617373	Clinical Performance of Indirect Composite Onlays as Esthetic Alternative to Stainless Steel Crowns for Rehabilitation of a Large Carious Primary Molar.	The Journal of Clinical Pediatric Dentistry	1.3	2016	India	ashimapgi@yahoo.in	0	0	baseline, 6, 12, 18, 24, 30, and 36 months	0	0	0	0	0	1	2	1	1	0	0	0	0	0	1	2	0	0	5	6	India	India	5	0	0	email sent on 14/09							16	High
25951307	Reduction in Bacterial Loading Using MTAD as an Irrigant in Pulpectomized Primary Teeth.	The Journal of Clinical Pediatric Dentistry	1.3	2015	India	viralmaru@yahoo.co.in	0	0	after canal opening and before the first irrigation, and after instrumentation and final irrigation, before obturation.	0	1	2	0	0	2	2	1	1	0	0	0	0	0	0	2	0	0	1	1	India	Saudi Arabia	2	1	2	included into the meta-analysis of systematic review (Intracanal irrigants for pulpectomy in primary teeth: asystematic review and meta-analysis) which was cited in SR (A Systematic Review and Meta-Analysis of Nonvital Pulp Therapy for Primary Teeth) which was the base of CPG (Use of Non-Vital Pulp Therapies in Primary Teeth) sent email on 15/09 with no response							12	High
25823480	Efficacy and tolerance of papain gel with conventional drilling method: a clinico-microbiological study.	The Journal of Clinical Pediatric Dentistry	1.3	2015	India	agarwal_drprachi@yahoo.com	0	3	before, during and after	0	0	0	0	0	0	2	1	1	0	0	2	0	0	0	2	0	0	1	7	India	India	12	0	0	email sent 15/09, no response. cross over tool for the risk of bias							16	High
24197970	Success of root fillings with zinc oxide-ozonated oil in primary molars: preliminary results.	European Archives of Paediatric Dentistry	2.2	2013	India	vinaychandrappa@yahoo.co.in	0	0	12 months	0	0	0	0	2	0	2	1	1	0	0	0	0	0	0	2	0	0	4	7	India	India	6	0	0	email sent on 15/09, no response	2	baseline, 6, 12 months	0	0	2		15	Some Concerns
30730794	Comparative Study between Revitalization of Necrotic Immature Permanent Anterior Teeth with and without Platelet Rich Fibrin: A Randomized Controlled Trial.	The Journal of Clinical Pediatric Dentistry	1.3	2019	Egypt	neldokky@hotmail.com	1	1	baseline, 6, 12 months	0	1	1	0	3	1	2	1	1	1	1	0	0	0	0	2	1	2	1	1	France	Egypt	11	0	0	The link for the registry (https://pactr.samrc.ac.za/Search.aspx )	2	0, 6, 12 months	0	2	2		23	Some Concerns
28292339	Comparison of Ferric Sulfate Combined Mineral Trioxide Aggregate Pulpotomy and Zinc Oxide Eugenol Pulpectomy of Primary Maxillary Incisors: An 18-month Randomized, Controlled Trial.	PEDIATRIC DENTISTRY	1.6	2017	Canada	michael.casas@sickkids.ca	1	1	12, and 18 months	1	1	2	1	2	1	2	1	1	1	1	0	0	0	1	0	1	2	6	10	USA	Canada	6	0	0		2	12, 18 months	0	2	4		32	Some Concerns
24351693	A randomized trial of mineral trioxide aggregate cements in primary tooth pulpotomies.	Journal of Dentistry for Children	0.8	2013	Turkey	zcehreli@gmail.com	1	0	1, 3, 6, 12, 18 and 24 months	0	0	0	1	3	1	3	2	1	0	0	0	0	0	0	2	0	0	15	12	Turkey	Turkey	20	1	2	email sent on 15/09, we got respond with no registration							21	Some Concerns
27097854	Clinical Pulpotomy Trial of Copaifera Langsdorffii Oil Resin Versus Formocresol and White Mineral Trioxide Aggregate in Primary Teeth.	PEDIATRIC DENTISTRY	1.6	2016	India	pedoprass@gmail.com	0	0	preoperative, 0, 6 and 12 months	0	1	2	2	3	2	3	1	2	0	0	0	0	0	0	2	0	0	3	5	India	India	12	1	2	email sent on 15/09, we got respond with no registration							25	Some Concerns
23855167	Propolis and commonly used intracanal irrigants: comparative evaluation of antimicrobial potential.	The Journal of Clinical Pediatric Dentistry	1.3	2013	India	dr.mandeepjolly@gmail.com	0	0	before the pulpectomy and after 3 days	0	0	0	0	0	0	4	3	1	0	0	0	0	0	0	2	0	0	2	1	India	India	11	0	0	email sent on 16/09, no registration							14	Some Concerns
22502601	A randomized study of sodium hypochlorite versus formocresol pulpotomy in primary molar teeth.	International Journal of Paediatric Dentistry	3.8	2013	USA	john_ruby@cs1.dental.uab.edu	1	0	6 and 12 months	0	0	0	0	2	0	2	1	1	0	0	0	1	1	0	2	0	0	17	1	USA	USA	21	1	2	cited in (Clinical and radiographic outcomes of the use of Low-Level Laser Therapy in vital pulp of primary teeth) which was cited in (Use of Vital Pulp Therapies in Primary Teeth with Deep Caries Lesion (vol 39, pg 146, 2017)), they marked this study as high risk bias. - we sent email but not delivered to the email							16	High
28494595	Clinical performance of a glass ionomer sealant protected with two different resin-based agents over a 2-year follow-up period.	European Journal of Paediatric Dentistry	3.6	2017	Turkey	sentunc@yahoo.com	0	2	1, 6, 12, 18, and 24 months	0	0	0	0	2	0	2	2	0	0	0	0	0	0	0	2	0	0	7	11	Turkey	Turkey	5	0	0	sent email on 16/09, no response							15	High
23756301	Comparison of mineral trioxide aggregate and diluted formocresol in pulpotomized human primary molars: 42-month follow-up and survival analysis.	PEDIATRIC DENTISTRY	1.6	2013	USA	janhu@umich.edu	0	0	6-, 12-, 18-, 24-, 30-, 36-, and 42-month	0	1	2	0	2	1	2	1	1	0	0	3	0	0	1	2	0	0	1	50	USA	USA	17	1	2								21	High
22524073	Comparison of electrosurgical pulpotomy with zinc oxide eugenol or zinc polycarboxylate cements sub-base.	The Journal of Clinical Pediatric Dentistry	1.3	2011	Iran	Marzieh.saheb@gmail.com	0	0	3, 6 and 12 months	0	0	0	0	2	1	2	2	0	0	0	0	0	0	0	2	0	0	2	5	Iran	Iran	4	0	0	we cited in SR which was the base for CPG but it was mentioned in the discuession with no recommendations from this RCT. So we consider it no for the cited in CPG - email sent on 16/09, no reposse from the PI							16	Some Concerns
26551364	Comparison of Parental Satisfaction with Three Tooth-Colored Full-Coronal Restorations in Primary Maxillary Incisors.	The Journal of Clinical Pediatric Dentistry	1.3	2015	UAE	ttww@yahoo.com	0	0	baseline and 12 months	0	1	2	0	2	1	3	2	1	0	0	0	0	0	0	2	0	0	6	2	UAE	USA	26	0	0	emial sent on 16/09, no response							16	Some Concerns
22883359	Effects of folk medicinal plant extract Ankaferd Blood Stopper(®) in vital primary molar pulpotomy.	European Archives of Paediatric Dentistry	2.2	2012	Turkey	elifsepet@hotmail.com	0	0	3, 6, and 12 months	0	0	0	0	2	1	2	1	1	0	0	0	0	0	0	2	0	0	7	4	Turkey	Turkey	21	1	2	email sent on 19/09, no response							17	Some Concerns
20507811	Short communication: Influence of different isolation methods on the survival of proximal ART restorations in primary molars after two years.	European Archives of Paediatric Dentistry	2.2	2010	Kenya	musakulu@gmail.com	0	0	2 hours, 1week, 1, 5, 12, 18, and 24 months	0	0	0	0	0	1	2	1	1	0	0	4	0	0	0	2	0	0	10	8	Kenya	Kenya	20	0	0	email sent on 19/09, not registered							17	High
23342564	Effectiveness of oxidative potential water as an irrigant in pulpectomized primary teeth.	The Journal of Clinical Pediatric Dentistry	1.3	2012	Mexico	apozos@uaslp.mx	0	3	before irrigation, after instrumention and before filling	0	0	0	0	5	1	2	1	1	0	0	3	0	0	0	2	0	0	1	19	Mexico	Mexico	1	1	2	cited in systematic review (Intracanal irrigants for pulpectomy in primary teeth: a systematic review and meta-analysis) which was cited in (A Systematic Review and Meta-Analysis of Nonvital Pulp Therapy for Primary Teeth) which was a base for guideline (Use of Non-Vital Pulp Therapies in Primary Teeth). " it was included in SR and in the meta analysis of Guillen et al, which were cited in SR in …							19	Some Concerns
29070160	Bioactive Tricalcium Silicate-based Dentin Substitute as an Indirect Pulp Capping Material for Primary Teeth: A 12-month Follow-up.	PEDIATRIC DENTISTRY	1.6	2017	Mexico	apozos@uaslp.mx	0	2	baseline, 1, 3, 6, and 12 months	0	1	2	1	2	1	2	1	1	1	1	0	1	0	0	2	1	2	9	19	Mexico	Mexico	9	0	0		2	2 years	1	2	2		30	Some Concerns
25631723	An in vivo comparison of antimicrobial efficacy of sodium hypochlorite and Biopure MTAD™ against enterococcus faecalis in primary teeth: A qPCR study.	The Journal of Clinical Pediatric Dentistry	1.3	2014	India	dr.sneha_tulsani@yahoo.in	0	0	pre- and post instrumentation	0	0	0	0	0	0	3	2	1	0	0	0	0	0	0	2	0	0	1	2	India	India	7	1	2	included into analysis of systematic review (Intracanal irrigants for pulpectomy in primary teeth: a systematic review and meta-analysis) which was included in (A Systematic Review and Meta-Analysis of Nonvital Pulp Therapy for Primary Teeth) which was a base for guideline (Use of Non-Vital Pulp Therapies in Primary Teeth) - sent email on 19/09 , no response							12	Some Concerns
24011296	Evaluation of three restorative techniques for primary anterior teeth with extensive carious lesions: a 1-year clinical study.	Journal of Dentistry for Children	0.8	2013	Iran	khoroushi@dnt.mui.ac.ir	0	0	3, 6, 9, and 12 months	0	0	0	0	2	0	3	1	2	0	0	3	0	0	0	2	0	0	2	11	Iran	Iran	7	0	0	email sent on 19/09, no response							13	High
23754205	Clinical evaluation of sustained-release metronidazole gel versus metronidazole solution as an intracanal medicament in abscessed primary molars.	European Archives of Paediatric Dentistry	2.2	2013	India	drmohitbhangdia@yahoo.com	0	0	pre and post operative, 7 days	0	0	0	0	0	0	2	2	0	0	0	0	0	0	0	2	0	0	1	2	India	India	2	0	0	email sent on 19/09, no response							12	High
21070705	Comparing gray mineral trioxide aggregate and diluted formocresol in pulpotomized human primary molars.	PEDIATRIC DENTISTRY	1.6	2010	USA	janhu@umich.edu	0	0	6 months	0	0	0	0	2	2	2	1	1	0	0	3	0	1	0	2	0	0	2	50	Canada	USA	25	0	0								17	Some Concerns
20836956	Pulp exposure occurrence and outcomes after 1- or 2-visit indirect pulp therapy vs complete caries removal in primary and permanent molars.	PEDIATRIC DENTISTRY	1.6	2010	Turkey	isilcihan@yahoo.com	0	0	3, 6, 9, and 12 months	0	0	0	2	2	1	3	2	1	0	0	3	0	0	0	2	0	0	11	31	Turkey	Turkey	69	1	1	cited directly in guideline ( Pediatric Restorative Dentistry). cited for recommendations about using one or 2 step IPD - email sent on 20/09, we recieved response that was not registered							16	Some Concerns
20642467	A clinical evaluation of two glass ionomer cements in primary molars using atraumatic restorative treatment technique in India: 1 year follow up.	International Journal of Pediatric Dentistry	3.8	2010	India	drgdeepa@yahoo.co.in	0	2	12 months	0	0	0	0	2	0	2	2	0	0	0	0	0	0	1	2	0	0	6	7	India	India	14	0	0	email sent on 20/09, No response							21	Some Concerns
23346907	Indirect pulp treatment vs antibiotic sterilization of deep caries in mandibular primary molars.	International Journal of Pediatric Dentistry	3.8	2014	Thailand	ctrairat@gmail.com	0	0	12, and 29 months	0	0	0	0	2	0	2	1	1	0	0	3	0	1	0	2	0	0	12	1	Thailand	Thailand	10	1	2	cited in (Primary Tooth Vital Pulp Therapy: A Systematic Review and Meta-analysis)= in the outcome and result parts which was cited in (Use of Vital Pulp Therapies in Primary Teeth with Deep Caries Lesions) we sent an email, they responded with no registertion.							19	Some Concerns
24164167	Assessment of oral hygiene and periodontal health around posterior primary molars after their restoration with various crown types.	International Journal of Pediatric Dentistry	3.8	2014	Turkey	nihalpedo@yahoo.com	0	0	3, 6, and 18 months	0	0	0	0	1	0	5	4	1	0	0	0	0	1	0	2	0	0	6	13	Turkey	Turkey	25	1	2	cited in ( The Use of Stainless Steel Crowns: A Systematic Literature Review) which is cited in (Pediatric Restorative Dentistry) and in (Use of Vital Pulp Therapies in Primary Teeth with Deep Caries Lesions). was cited in SR of ST ST crown and this SR was cited in the practice implemenation -email sent on 20/09, no response							14	High
22221174	The influence of smear layer removal on primary tooth pulpectomy outcome: a 24-month, double-blind, randomized, and controlled clinical trial evaluation.	International Journal of Pediatric Dentistry	3.8	2012	Brazil	rbarcelos@vm.uff.br	1	0	1 week, 1, 3, 6, 12, 18 and 24 months	0	1	1	2	3	1	2	1	1	0	0	3	1	1	1	2	0	0	10	12	Brazil	Brazil	34	1	2	cited in (A Systematic Review and Meta-Analysis of Nonvital Pulp Therapy for Primary Teeth) which was base of (Use of Non-Vital Pulp Therapies in Primary Teeth) - email sent on 21/09, no response							29	Some Concerns
22211737	Calcium hydroxide partial pulpotomy is an alternative to formocresol pulpotomy based on a 3-year randomized trial.	International Journal of Pediatric Dentistry	3.8	2012	Thailand	ctrairat@gmail.com	1	0	6, 12, 18, 24, 30 and 36 months	0	1	2	1	3	1	2	1	1	0	0	3	0	1	1	2	0	0	12	1	Thailand	Thailand	12	1	2	included in SR (Contemporary management of deep caries in primary teeth: a systematic review and meta-analysis) which was the base of EAPD CPG in (Best clinical practice guidance for treating deep carious lesions in primary teeth: an EAPD policy document) sent email on 21/09, no response							22	Some Concerns
34321144	A Randomized Controlled Trial Comparing the Success of Mineral Trioxide Aggregate and Ferric Sulfate as Pulpotomy Medicaments for Primary Molars.	Journal of Dentistry for Children	0.8	2021	USA	evekrat@uic.edu	1	1	6, 12 months	0	1	1	1	4	1	2	1	1	0	0	0	0	0	1	2	0	0	1	2	USA	USA	3	0	0	sent email on 21/09, no response							25	High
25102458	A randomised controlled trial of three aesthetic full-coronal restorations in primary maxillary teeth.	European Journal of Paediatric Dentistry	3.6	2014	UAE	ttww@yahoo.com	1	0	baseline, 6 months	0	1	1	0	0	1	3	3	0	0	0	0	1	1	0	2	0	0	5	2	UAE	USA	61	0	0	email sent on 21/09, no response							21	High
29763354	Randomized Controlled Trial of Pulpotomy in Primary Molars using MTA and Formocresol Compared to 3Mixtatin: A Novel Biomaterial.	The Journal of Clinical Pediatric Dentistry	1.3	2018	Iran	s.shirazi.tbzmed88@gmail.com	1	0	6, 12, and 24 months	0	1	1	0	3	1	3	2	1	1	1	0	1	0	1	1	1	2	4	13	Iran	Iran	5	1	2	cited in (Contemporary management of deep caries in primary teeth: a systematic review and meta-analysis) which was a base for (Best clinical practice guidance for treating deep carious lesions in primary teeth: an EAPD policy document)	0	before and , 3 months after	1	1	3		24	Some Concerns
33719478	Evaluation of Mineral Trioxide Aggregate and Biodentine as pulpotomy agents in immature first permanent molars with carious pulp exposure: A randomised clinical trial.	European Journal of Paediatric Dentistry	3.6	2021	Egypt	gihan.abuelniel@dentistry.cu.edu.eg	1	2	baseline, 6, 12, 18 months	1	1	1	1	3	1	2	1	1	1	1	1	0	1	1	0	1	2	2	1	Egypt	Egypt	8	0	0		2	18 months	0	2	0		36	Some Concerns
26370520	A randomized trial of direct pulp capping in primary molars using MTA compared to 3Mixtatin: a novel pulp capping biomaterial.	International Journal of Pediatric Dentistry	3.8	2016	Iran	aslaminabadi@gmail.com	1	0	2, 6, and 12 months	0	1	1	0	3	1	4	3	1	0	0	3	0	1	1	2	0	0	12	14	Iran	Iran	23	0	0	email sent on 22/09, no response							26	Some Concerns
34192759	Comparative Evaluation of Indirect Pulp Therapy in Young Permanent Teeth using Biodentine and Theracal: A Randomized Clinical Trial.	The Journal of Clinical Pediatric Dentistry	1.3	2021	India	mousumi_leo@yahoo.co.in	1	0	3 weeks, 3, 6 , 12, 18, and 24 months	0	1	2	0	3	1	3	2	1	2	1	1	0	1	1	2	2	0	14	6	USA	India	5	0	0	send email asking about the registry as the informed registery is not available on CTRI website , email sent on 22/09. sent another reminder on 16\01\2023, no response							26	Some Concerns
21902998	Long-term outcomes of primary tooth pulpectomy with and without smear layer removal: a randomized split-mouth clinical trial.	PEDIATRIC DENTISTRY	1.6	2011	Brazil	lprimo@pobox.com	1	2	15 days, and at 1, 6, 12, 18, 24, 30, and 36 months	0	0	0	0	2	1	2	1	1	0	0	3	0	0	0	2	0	0	14	12	Brazil	Brazil	19	1	2	Cited in (A Systematic Review and Meta-Analysis of Nonvital Pulp Therapy for Primary Teeth) which was the base of ( Use of Non-Vital Pulp Therapies in Primary Teeth) - email sent on 22/09, no response							24	Some Conserns
23534328	In vivo evaluation of lesion sterilization and tissue repair in primary teeth pulp therapy using two antibiotic drug combinations.	The Journal of Clinical Pediatric Dentistry	1.3	2012	India	drppraveen@gmail.com	0	0	1, 6, 12, and 24 months	0	0	0	0	5	0	2	1	1	0	0	0	0	0	0	2	0	0	1	2	India	India	13	1	1	cited in (Nonvital Pulp Therapy for Primary Teeth) and (Use of Non-Vital Pulp Therapies in Primary Teeth) in Q3 - email sent on 22/09, the study was not registered.							11	High
20831133	Formocresol versus calcium hydroxide direct pulp capping of human primary molars: two year follow-up.	The Journal of Clinical Pediatric Dentistry	1.3	2010	Iran	aslaminabadi@gmail.com	0	0	6, 12, 18, and 24 months	0	0	0	0	0	1	2	1	1	0	0	0	0	0	0	2	0	0	12	5	Iran	Iran	21	1	1	cited directly in (Use of Vital Pulp Therapies in Primary Teeth with Deep Caries Lesion (vol 39, pg 146, 2017)) - email sent on 26/09, no response							12	High
20642474	Two years survival rate of Class II ART restorations in primary molars using two ways to avoid saliva contamination.	International Journal of Pediatric Dentistry	3.8	2010	Brazil	thiagosaads@hotmail.com	0	0	6, 12, 18, 24 months	0	0	0	1	2	1	2	1	1	0	0	3	0	0	0	2	0	0	22	27	Brazil	Netherlands	22	0	0	- email sent on 19/10, they responded with not registered							22	Some Concerns
21678668	Reduction in bacterial loading using 2% chlorhexidine gluconate as an irrigant in pulpectomized primary teeth: a preliminary report.	The Journal of Clinical Pediatric Dentistry	1.3	2011	Mexico	Amaury de Jesús Pozos Guillé n, Facultad de Estomatologí a, Universidad Autó noma de San Luis Potosí	0	0	pre irrigation and post irrigation	0	1	2	0	0	1	2	1	1	0	0	3	0	0	0	2	0	0	1	20	Mexico	Mexico	11	1	2	included in (Intracanal irrigants for pulpectomy in primary teeth: a systematic review and meta-analysis) which was cited in ( A Systematic Review and Meta-Analysis of Nonvital Pulp Therapy for Primary Teeth) which was a base for (Use of Non-Vital Pulp Therapies in Primary Teeth) - No email identified in the paper							20	Some Concerns
33683572	Long-term evaluation of primary teeth molar pulpotomies with Biodentine and MTA: a CONSORT randomized clinical trial.	European Archives of Paediatric Dentistry	2.2	2021	Spain	montsemercade@ub.edu	1	0	6, 12, 18, and 24 months	0	1	2	0	2	1	2	1	1	1	1	0	1	1	1	1	1	2	1	8	Spain	Spain	1	0	0	1- there was a previous publication that contain the full details of the methodology with the protocol of 12 months timeframe	2	12 months	1	2	2		25	High
22900437	An evaluation of different caries removal techniques in primary teeth: a comparitive clinical study.	The Journal of Clinical Pediatric Dentistry	1.3	2011	India	dr.gulsheen@gmail.com	0	0	no information	0	0	0	0	0	0	4	3	1	0	0	0	0	0	0	2	0	0	6	7	India	India	33	0	0	- sent email on 24 of ocotober 2022, no response							9	High
23211896	Comparison of gray mineral trioxide aggregate and diluted formocresol in pulpotomized primary molars: a 6- to 24-month observation.	PEDIATRIC DENTISTRY	1.6	2012	USA	janhu@umich.edu	0	0	6, 12, 18, and 24 months	0	1	1	0	2	0	2	1	1	0	0	3	0	0	1	2	0	0	0	50	USA	USA	41	1	1	- sent rmail on 25/10/2022, no registry							20	High
23758458	Clinical efficacy of various root canal obturating methods in primary teeth: a comparative study.	European Journal of Paediatric Dentistry	3.6	2013	India	rashugrover@gmail.com	0	0	postoperative	0	0	0	0	2	0	4	2	2	0	0	0	0	0	0	2	0	0	3	7	india	India	15	0	0	email sent on 29\11\2022, no regsitry							11	High
22077689	Treatment outcomes of pulpotomy in primary molars using two endodontic biomaterials. A 2-year randomised clinical trial.	European Journal of Paediatric Dentistry	3.6	2011	Iran	saasgary@yahoo.com	1	2	6, 12, and 24 months	0	1	2	0	2	0	2	1	1	0	0	3	0	0	0	2	0	0	3	27	Iran	Iran	40	1	2	cited in ( Primary Tooth Vital Pulp Therapy: A Systematic Review and Meta-analysis) whcih was base for (Use of Vital Pulp Therapies in Primary Teeth with Deep Caries Lesions) was cited in the results part + cited in (Contemporary management of deep caries in primary teeth: a systematic review and meta-analysis) which was the base for (Best clinical practice guidance for treating deep carious lesi…							22	Some Concerns
29767382	Direct pulp capping in primary molars using a resin-modified Portland cement-based material (TheraCal) compared to MTA with 12-month follow-up: a randomised clinical trial.	European Archives of Paediatric Dentistry	2.2	2018	Iran	alivafaiitbzmed@gmail.com	1	2	6, and 12 months	0	1	1	0	2	1	2	1	1	1	1	3	0	1	1	1	1	2	7	4	Iran	Iran	12	0	0		2	6 and 12 months	0	2	3		30	Some Concerns
22309243	Pulpotomy in caries-exposed immature permanent molars using calcium-enriched mixture cement or mineral trioxide aggregate: a randomized clinical trial.	International Journal of Paediatric Dentistry	3.8	2013	Iran	ansrt2@yahoo.com	1	1	6, and 12 months	0	1	2	2	3	1	2	1	1	3	1	3	0	1	0	2	1	2	17	27	USA	Iran	48	1	2	cited in systematic review (Success of endodontic management of compromised first permanent molars in children: A systematic review) which was used in EAPD policy document (Best clinical practice guidance for clinicians dealing with children presenting with molar-incisor-hypomineralisation (MIH): an updated European Academy of Paediatric Dentistry policy document) sent email on 30/11 and we got r…	0	3,6, and 12 months	0	1	3		26	Some concerns
22046693	Endoflas, zinc oxide eugenol and metapex as root canal filling materials in primary molars--a comparative clinical study.	The Journal of Clinical Pediatric Dentistry	1.3	2011	India	drpriyapedo@yahoo.com	0	0	3, 6, 12, 18 months	0	0	0	0	0	0	3	2	1	0	0	0	0	0	0	2	0	0	12	2	India	India	22	1	2	cited in systematic review (A Systematic Review and Meta-Analysis of Nonvital Pulp Therapy for Primary Teeth) which was the base of ( Use of Non-Vital Pulp Therapies in Primary Teeth). was included in the main analysis of the included articles inside the SR. email was sent on 1\12, no response							11	High
26531075	Three Incomplete Caries Removal Techniques Compared Over Two Years in Primary Molars with Asymptomatic Deep Caries or Reversible Pulpitis.	PEDIATRIC DENTISTRY	1.6	2015	Thailand	papimonin@hotmail.com	0	0	6, 12, 24 months	0	0	0	1	3	1	3	3	0	0	0	3	0	0	0	2	0	0	4	0	Thailand	Thailand	9	1	2	email sent on 2\11, we got response that the study was not registered in any platform							19	High
21703078	Two-year survival rates of proximal atraumatic restorative treatment restorations in relation to glass ionomer cements and Postrestoration meals consumed.	pediatric dentistry	1.6	2011	Kenya	musakulu@gmail.com	0	0	baseline, 24 months	0	1	2	0	2	1	3	3	0	0	0	4	0	0	1	2	0	0	10	14	Kenya	Kenya	13	0	0	email sent on 2\11, no response							17	High
23597217	Sodium hypochlorite versus Formocresol in primary molars pulpotomies: a randomized clinical trial.	European Journal of Paediatric Dentistry	3.6	2013	Saudi Arabia	omarbawazir@hotmail.com	1	2	3, 6, 12 months	0	0	0	0	2	1	2	1	1	0	0	0	0	0	0	2	0	0	2	4	Saudi Arabia	Saudi Arabia	10	1	2	Cited in ( Primary Tooth Vital Pulp Therapy: A Systematic Review and Meta-analysis) which was cited in (Use of Vital Pulp Therapies in Primary Teeth with Deep Caries Lesions). when i read the systematic review, did not found the cited reference number in between the text (72) email sent on 23/11, we got reply no registartion							19	Some Concers
21883559	Effect of a calcium hydroxide/chlorhexidine paste as intracanal dressing in human primary teeth with necrotic pulp against Porphyromonas gingivalis and Enterococcus faecalis.	International Journal of Pediatric Dentistry	3.8	2012	Brazil	jujugondim@yahoo.com.br	0	0	immediatly before treatment, 30 days and 72 hours	0	0	0	0	5	2	2	1	1	0	0	3	0	1	0	2	0	0	7	16	Brazil	Brazil	17	0	0	email sent on 8\12, no response							14	High
26892210	Survival Rate of Atraumatic Restorative Treatment (ART) Restorations Using a Glass Ionomer Bilayer Technique with a Nanofilled Coating: A Bi-center Randomized Clinical Trial.	PEDIATRIC DENTISTRY	1.6	2016	Brazil	d.hesse@acta.nl	1	0	1, 6, 12, 18, and 24 months	0	1	2	1	2	1	4	3	1	3	1	0	0	0	0	2	1	2	11	26	Brazil	Brazil	7	0	0	email sent on 8\12. we recieved an email from the author with the registration number and platform.	2	2, 6, 12, 18, 24, 30 and 36 months	1	2	3		26	Some Concerns
33728707	Stainless steel crown vs bulk fill composites for the restoration of primary molars post-pulpectomy: 1-year survival and acceptance results of a randomized clinical trial.	International Journal of Pediatric Dentistry	3.8	2021	Ireland	olegario.isabel@tcd.ie	1	0	1, 3, 6, and 12 months	1	1	1	1	0	1	2	1	1	1	1	4	1	1	1	1	1	2	4	26	Brazil	Brazil	4	0	0		2	12 months	0	2	2		31	High
30355428	A Comparison of Periodontal Health in Primary Molars Restored with Prefabricated Stainless Steel and Zirconia Crowns.	PEDIATRIC DENTISTRY	1.6	2018	Turkey	pnrkinay@gmail.com	0	0	baseline, 1, 3, 6, and 12 months	0	1	1	0	1	0	3	2	1	0	0	3	0	0	1	2	0	0	2	6	Turkey	Turkey	12	0	0	email sent on 13\12, no response							18	High
32522320	Success and Behavior During Atraumatic Restorative Treatment, the Hall Technique, and the Stainless Steel Crown Technique for Primary Molar Teeth.	PEDIATRIC DENTISTRY	1.6	2020	Iran	dr.afshari@goums.ac.ir	0	1	after treatment, 6, and 12 months	0	1	2	1	1	1	3	2	1	0	0	0	0	0	1	2	0	0	0	3	Iran	Iran	8	0	0	email sent on 13\12, no response							22	High
29122067	The Clinical and Radiographic Success of Primary Molar Pulpotomy Using Biodentine™ and Mineral Trioxide Aggregate: A 24-Month Randomized Clinical Trial.	PEDIATRIC DENTISTRY	1.6	2017	Turkey	mehmetbani@hotmail.com	1	2	6, 12, 18, and 24 months	0	1	2	0	2	1	2	1	1	0	0	0	0	0	0	2	0	0	8	13	Turkey	Turkey	15	0	0	email sent on 14\12, no response							23	Some Concerns
25197997	The effect of sodium hypochlorite application on the success of calcium hydroxide and mineral trioxide aggregate pulpotomies in primary teeth.	PEDIATRIC DENTISTRY	1.6	2014	Turkey	merve.akcay@ikc.edu.tr	0	0	3, 6, 9, and 12 months	0	1	2	2	2	1	2	1	1	0	0	0	0	0	0	2	0	0	16	11	Turkey	Turkey	20	1	2	cited in (Primary Tooth Vital Pulp Therapy: A Systematic Review and Meta-analysis) which cited in (Use of Vital Pulp Therapies in Primary Teeth with Deep Caries Lesions). email sent on 14\12, we got response, was not registered							20	Some Concerns
29663908	Randomized Clinical Trial of ART Class II Restorations Using Two Glass Ionomer Cements: One-Year Follow-Up.	PEDIATRIC DENTISTRY	1.6	2018	Brazil	reis_ale@hotmail.com	1	0	baseline, 6, and 12 months	1	1	1	1	3	1	2	1	1	2	1	0	1	0	0	2	0	0	3	8	Brazil	Brazil	14	0	0	they mention the registration website without the number, email sent on 14\12, no answer							25	Some Concerns
25514079	A randomized clinical trial investigating the performance of two commercially available posterior pediatric preveneered stainless steel crowns: a continuation study.	PEDIATRIC DENTISTRY	1.6	2014	Ireland	za_evelina@yahoo.com	1	2	12 months	0	0	0	0	2	1	2	2	0	0	0	0	0	0	1	2	0	0	3	17	USA	Ireland	8	0	0	email sent on 14\12, no response							19	High
20836951	A microbiological assessment of polymer and conventional carbide burs in caries removal.	PEDIATRIC DENTISTRY	1.6	2010	Turkey	aysegul@gazi.edu.tr	0	0	before, after removal of the caries	0	0	0	0	0	0	2	1	1	0	0	4	0	0	0	2	0	0	4	8	Turkey	Turkey	1	0	0	clinical on patient but microbilogical analysis. email sent on 16/12, no response							11	High
29070159	Performance of Universal Adhesive in Primary Molars After Selective Removal of Carious Tissue: An 18-Month Randomized Clinical Trial.	PEDIATRIC DENTISTRY	1.6	2017	Brazil	tathilenzi@usp.br	1	0	1, 6, 12, and 18 months	0	1	2	1	3	1	2	2	0	1	1	3	1	0	1	0	1	2	17	16	Brazil	Brazil	12	0	0		2	18 months	0	2	0		32	Some Concerns
28292338	Antibacterial Effect of Calcium Hydroxide With or Without Chlorhexidine as Intracanal Dressing in Primary Teeth With Apical Periodontitis.	PEDIATRIC DENTISTRY	1.6	2017	Brazil	priromualdo@hotmail.com	0	0	1 month, 72 hours	0	0	0	1	2	1	2	1	1	0	0	0	0	0	0	2	0	0	33	22	Brazil	Brazil	5	0	0	email sent on 19/12, no response							18	Some Concerns
21703067	Success rates of mineral trioxide aggregate, ferric sulfate, and formocresol pulpotomies: a 24-month study.	PEDIATRIC DENTISTRY	1.6	2011	Turkey	yelizgn@yahoo.com	0	2	6, 12, and 24 months	0	0	0	0	2	0	4	3	1	0	0	0	0	0	0	2	0	0	10	11	Turkey	Turkey	55	1	1+ 2	cited directly in (Use of Vital Pulp Therapies in Primary Teeth with Deep Caries Lesions).+ indirectly was cited in systematic review that was the base of EAPD policy CPG email sent on 19/12							20	Some Concerns
21902995	A clinical study evaluating success of 2 commercially available preveneered primary molar stainless steel crowns.	PEDIATRIC DENTISTRY	1.6	2011	Ireland	rona.leith@dental.tcd.ie	0	2	baseline, 3, 6, 9, and 12 months	0	0	0	0	2	0	2	2	0	0	0	0	0	0	1	2	0	0	5	17	Ireland	Ireland	22	1	2	cited indirectly in (The Use of Stainless Steel Crowns: A Systematic Literature Review) which was cited in (Use of Vital Pulp Therapies in Primary Teeth with Deep Caries Lesions) sent email on 19/12, no response							21	Some Concerns
23265162	Multi-surface composite vs stainless steel crown restorations after mineral trioxide aggregate pulpotomy: a randomized controlled trial.	PEDIATRIC DENTISTRY	1.6	2012	USA	candice0408@yahoo.com	1	2	6, and 12 months	0	0	0	0	2	1	2	1	1	0	0	0	0	0	1	2	0	0	1	22	USA	USA	43	1	1	Cited directly in (Use of Vital Pulp Therapies in Primary Teeth with Deep Caries Lesions). email sent on 19\12, no response							24	Some Concerns
28583242	Postoperative Pain After Root Canal Preparation with Hand and Rotary Files in Primary Molar Teeth.	PEDIATRIC DENTISTRY	1.6	2017	Turkey	topcuoglugs@hotmail.com	0	0	six, 12, 24, 48, and 72 hours and after one week,	0	1	2	1	4	1	2	1	1	0	0	0	0	0	0	2	0	0	14	5	Turkey	Turkey	18	1	1	cited directly in (Use of Non-Vital Pulp Therapies in Primary Teeth). email sent in 20\12, no response							20	Some Concerns
22353416	A new haemostatic agent's effect on the success of calcium hydroxide pulpotomy in primary molars.	PEDIATRIC DENTISTRY	1.6	2011	Turkey	mesut@gazi.edu.tr	0	2	1, 3, 6, 9, and 12 months	0	0	0	0	2	0	2	1	1	0	0	0	0	0	0	2	0	0	13	12	Turkey	Turkey	16	1	2	cited in (Primary Tooth Vital Pulp Therapy: A Systematic Review and Meta-analysis) which was cited in (Use of Vital Pulp Therapies in Primary Teeth with Deep Caries Lesions) email sent on 20\12, recieved response with not registered							18	Some Concerns
29070158	Partial Pulpotomy in Immature Permanent Molars After Carious Exposures Using Different Hemorrhage Control and Capping Materials.	PEDIATRIC DENTISTRY	1.6	2017	Turkey	besteisbitiren@yahoo.com	0	0	baseline, 6, 12, 18, ans 24 months	0	0	0	1	2	1	4	2	2	0	0	3	0	0	0	2	0	0	3	11	Turkey	Turkey	23	0	0								25	Some Concerns
29793564	Mineral Trioxide Aggregate Partial Pulpotomy Versus Formocresol Pulpotomy: A Randomized, Split-Mouth, Controlled Clinical Trial with 24 Months Follow-Up.	PEDIATRIC DENTISTRY	1.6	2018	Iran	drbagherian@yahoo.com	1	2	6, 12, and 24 months	0	1	2	1	3	1	2	1	1	1	1	3	0	0	1	1	1	1	3	1	Iran	Iran	7	1	2	cited in (Contemporary management of deep caries in primary teeth: a systematic review and meta‑analysis) whcih was the main source for (Best clinical practice guidance for treating deep carious lesions in primary teeth: an EAPD policy document) 2022 sent email on 11/02, wit no response	1	12 months	1	0	0		33	Some Concerns
20298652	Mineral trioxide aggregate produces superior outcomes in vital primary molar pulpotomy.	PEDIATRIC DENTISTRY	1.6	2010	Canada	tldoyle@dal.ca	0	0	12, 24, and 36 months	0	0	0	0	2	1	4	3	1	0	0	0	0	0	1	2	0	0	1	15	Canada	Canada	35	1	1	cited directly (Use of Vital Pulp Therapies in Primary Teeth with Deep Caries Lesion (vol 39, pg 146, 2017)). email sent on 20\12, no response							16	Some Concerns
34740265	Resorbable Collagen Barrier Impeding the Extrusion of Obturating Material in Primary Molars Undergoing Resorption - A Randomized Clinical Trial	The Journal of Clinical Pediatric Dentistry	1.3	2021	India	simran2871@gmail.com	1	0	pre and post operative treatment	0	1	2	0	0	1	2	1	1	0	0	0	0	0	0	2	0	0	0	8	India	India	0	0	0	email sent on 4\01, no response							17	High
34654496	An 18-Month Prospective Randomized Clinical Trial Comparing Zirconia Crowns with Glass-reinforced Fiber Composite Crowns in Primary Molar Teeth	PEDIATRIC DENTISTRY	1.6	2021	India	drabhinavtalekar@gmail.com	1	2	1 week, 3, 6, 12, and 18 months	0	1	2	1	0	1	2	1	1	3	1	2	0	0	1	1	1	2	1	1	India	India	4	0	0	email sent on 5\01, we contaced the PI and provided us with the registery	2	18 months	0	2	3		29	High
34937613	LSTR Antibiotic Paste Versus Zinc Oxide and Eugenol Pulpectomy for the Treatment of Primary Molars with Pulp Necrosis: A Randomized Controlled Trial	PEDIATRIC DENTISTRY	1.6	2021	Brazil	mouraiso@uol.com.br	1	0	3, 6, 9, and 12 months	0	1	1	1	3	1	2	1	1	1	1	0	1	0	0	2	1	1	1	9	Brazil	Brazil	2	0	0		1	36 months	1	0	2		29	Some Concerns
35986471	Clinical and Radiographic Success of 2% Chlorhexidine Gluconate with Mineral Trioxide Aggregate in Indirect Pulp Treatment of Primary Molars	Journal of Dentistry for Children	0.8	2022	Saudi Arabia	omeligy@kau.edu.sa	0	2	6, 12 months	0	1	1	2	2	1	2	1	1	3	1	0	0	0	1	1	1	2	2	6	Saudi Arabia	saudi Arabia	0	0	0	email sent on 11\01\2023 and recieved the registry number	2	12 months	0	2	2		30	Some Concerns
34783404	Evaluation of composite restorations in primary molars subjected to selective caries removal associated with antimicrobial photodynamic therapy: A randomized controlled trial	International Journal of Paediatric Dentistry	3.8	2021	Brazil	liviaazeredo@gmail.com	1	0	1 week, 6, 12 months	0	1	1	1	4	1	2	1	1	1	1	3	1	1	1	1	1	2	2	17	Brazil	Brazil	3	0	0		2	24 months	1	2	2		27	Some Concerns
34856038	Efficacy of an iodoform-based filling material for pulpectomy of primary teeth: A 24-month non-inferiority randomized clinical trial	International Journal of Paediatric Dentistry	3.8	2021	Brazil	fmmendes@usp.br	1	1	1 week, 3, 6, 12, 16, and 24 months	1	1	1	1	4	1	2	1	1	1	1	3	1	1	1	0	1	1	4	34	Brazil	Brazil	2	0	0		1	24 months	0	0	4		35	Low
34398412	Full coverage crowns for rehabilitation of MIH affected molars: 24 month randomized clinical trial	European Archives of Paediatric Dentistry	2.2	2022	India	san.bajaj88@gmail.com	1	1	6, 12, and 24 months	1	0	0	0	1	1	3	2	1	0	0	1	0	1	0	2	0	0	10	1	India	India	1	0	0	email sent on 15\01, got respond "not registered"							24	High
35799339	Direct Pulp Capping of Primary Molars with Calcium Hydroxide or MTA Following Hemorrhage Control with Different Medicaments: Randomized Clinical Trial	PEDIATRIC DENTISTRY	1.6	2022	Turkey	hcem.gungor@marquette.edu	1	5	6, 12, 18 and 24 months	0	1	2	1	2	1	6	unclear	unclear	0	0	3	0	0	1	2	0	0	7	12	Turkey	Turkey	0	0	0	email sent on 15\01, got respond "not registered"							30	Some Concerns
34138499	Continued root development of immature permanent teeth after regenerative endodontics with or without a collagen membrane: A randomized, controlled clinical trial	International Journal of Pediatric Dentistry	3.8	2021	China	heliu69@126.com	1	0	3, and 6 months	0	1	1	0	2	1	2	1	1	1	1	3	0	1	1	1	1	2	8	4	China	China	6	0	0	the study start date in the publication was January 2014 but in the protocol was 30/06/2020. (if we consider in the publication it will be retrospective but if in the protocol it will be retrospective)	2	6 months	0	2	3		30	Some Concerns
35751744	Outcome of vital pulp therapy in deeply carious molars affected with molar incisor hypomineralisation (MIH) defects: a randomized clinical trial	European Archives of Paediatric Dentistry	2.2	2022	Jordan	olabt@just.edu.jo	1	0	1 week, 3, 6, 12 and 24 months	1	1	1	0	2	1	2	2	0	1	1	3	0	1	1	1	1	2	12	0	Jordan	Tunsia	0	0	0		2	12 months	1	2	4		27	High
25197990	The role of glass ionomer cement on the remineralization of infected dentin: an in vivo study.	PEDIATRIC DENTISTRY	1.6	2014	Brazil	nice.kuhn@ig.com.br/ dswambier@yahoo.com.br	0	0	2, 10, and 15 months	0	0	0	0	2	2	2	1	1	0	0	0	0	0	0	2	0	0	3	8	Brazil	Brazil	0	0	0	email sent on 2nd of May,							18	High
23211895	Pulpotomy versus pulpectomy for carious vital primary incisors: randomized controlled trial.	PEDIATRIC DENTISTRY	1.6	2012	Ireland	bregahowley@yahoo.co.uk	1	2	up to 23 months	0	0	0	0	2	1	2	1	1	0	0	0	0	0	0	2	0	0	0	1	UK	UK	10	1	2	email sent on 4th of May							23	Some Concerns
23930631	Sodium hypochlorite vs formocresol as pulpotomy medicaments in primary molars: 1-year follow-up.	PEDIATRIC DENTISTRY	1.6	2013	Iran	mazharif@mums.ac.ir	0	0	0, 6, 12 months	0	1	1	0	2	1	2	1	1	0	0	3	0	0	1	2	0	0	1	5	Iran	Iran	16	1	2	was cited in "Primary Tooth Vital Pulp Therapy: A Systematic Review and Meta-analysis" which was the base of " Use of Vital Pulp Therapies in Primary Teeth with Deep Caries Lesions" email sent on 4th of May							23	High
36098905	Evaluation of the efficacy of a 2-step etch-and-rinse, 2-step self-etch and 1-step self-etch adhesive systems, in class II primary molars restorations. An one year prospective, randomized clinical trial	European Archives of Paediatric Dentistry	2.2	2022	Portugal	ana.dani.soares@gmail.com	1	0	6,12 months	1	1	1	1	3	1	3	2	1	1	1	0	0	1	1	0	1	2	3	4	Portugal	Portugal	1	0	0		2	12 months	0	2			28	Some Concerns
34599744	Treatment time, pain experience and acceptability of the technique for caries removal in primary teeth using the ART approach with or without Brix3000™ papain gel: a preliminary randomised controlled clinical trial	European Archives of Paediatric Dentistry	2.2	2022	Brazil	rorefa@terra.com.br	1	0	during and at the end of the treatmnet	1	1	1	1	2	1	2	1	1	1	1	4	1	1	1	0	1	2	0	4	Brazil	Brazil	0	0	0		2	at the end of the treatmnet	0	0	0		31	Some Concerns
35152509	Postoperative pain after primary molar pulpectomy using rotary or reciprocating single files: A superior, parallel, randomized clinical trial	International Journal of Paediatric Dentistry	3.8	2022	Egypt	ahmedelheeny@mu.edu.eg	1	1	at 6, 12, 24, 48 and 72 h and 1 week after treatment	1	1	1	2	4	1	2	1	1	1	1	1	0	1	1	0	1	2	5	2	Egypt	Egypt	3	0	0		2	1 week	0	2	0		36	Some Concerns
36099230	Dilute Silver Diamine Fluoride (1:10) Versus Light Cure Calcium Hydroxide as Indirect Pulp Capping Agents in Primary Molars - A Randomized Clinical Trial	The Journal of Clinical Pediatric Dentistry	1.3	2022	India	drramakrishnay@gmail.com	1	0	1, 6, and 12-month	0	1	2	0	0	2	2	1	1	0	0	0	0	0	0	2	0	0	0	8	India	India	0	0	0	email sent on 4th of May							18	High
35579583	Effectiveness of applying proximal enamel caries with fluoride-releasing sealant and fluoride varnish on caries progression in permanent teeth: A 12-month split-mouth randomized clinical trial	International Journal of Paediatric Dentistry	3.8	2022	Thailand	siriruk.nak@mahidol.ac.th	1	2	12 months	0	1	1	2	2	1	2	1	1	1	1	1	0	1	1	1	1	2	0	3	Thailand	Thailand	0	0	0		2	12 months	0	2	3		33	Some Concerns
																																										24
																																										29
																																										29
																																										27
																																										26
																																										27
																																										25
																																										21
																																										18
																																										29
																																										26
																																										33
																																										22
																																										21
																																										31
																																										16
																																										21
																																										19
																																										14
																																										17
																																										18
																																										10
																																										20
																																										19
																																										12
																																										26
																																										25
																																										21
																																										29
																																										17
																																										20
																																										15
																																										11
																																										26
																																										17
																																										19
																																										27
																																										31
																																										16
																																										16
																																										12
																																										16
																																										15
																																										23
																																										32
																																										21
																																										25
																																										14
																																										16
																																										15
																																										21
																																										16
																																										16
																																										17
																																										17
																																										19
																																										30
																																										12
																																										13
																																										12
																																										17
																																										16
																																										21
																																										19
																																										14
																																										29
																																										22
																																										25
																																										21
																																										24
																																										36
																																										26
																																										26
																																										24
																																										11
																																										12
																																										22
																																										20
																																										25
																																										9
																																										20
																																										11
																																										22
																																										30
																																										26
																																										11
																																										19
																																										17
																																										19
																																										14
																																										26
																																										31
																																										18
																																										22
																																										23
																																										20
																																										25
																																										19
																																										11
																																										32
																																										18
																																										20
																																										21
																																										24
																																										20
																																										18
																																										25
																																										33
																																										16
																																										17
																																										29
																																										29
																																										30
																																										27
																																										35
																																										24
																																										30
																																										30
																																										27
																																										18
																																										23
																																										23
																																										28
																																										31
																																										36
																																										18
																																										33
																																										24
																																										29
																																										29
																																										27
																																										26
																																										27
																																										25
																																										21
																																										18
																																										29
																																										26
																																										33
																																										22
																																										21
																																										31
																																										16
																																										21
																																										19
																																										14
																																										17
																																										18
																																										10
																																										20
																																										19
																																										12
																																										26
																																										25
																																										21
																																										29
																																										17
																																										20
																																										15
																																										11
																																										26
																																										17
																																										19
																																										27
																																										31
																																										16
																																										16
																																										12
																																										16
																																										15
																																										23
																																										32
																																										21
																																										25
																																										14
																																										16
																																										15
																																										21
																																										16
																																										16
																																										17
																																										17
																																										19
																																										30
																																										12
																																										13
																																										12
																																										17
																																										16
																																										21
																																										19
																																										14
																																										29
																																										22
																																										25
																																										21
																																										24
																																										36
																																										26
																																										26
																																										24
																																										11
																																										12
																																										22
																																										20
																																										25
																																										9
																																										20
																																										11
																																										22
																																										30
																																										26
																																										11
																																										19
																																										17
																																										19
																																										14
																																										26
																																										31
																																										18
																																										22
																																										23
																																										20
																																										25
																																										19
																																										11
																																										32
																																										18
																																										20
																																										21
																																										24
																																										20
																																										18
																																										25
																																										33
																																										16
																																										17
																																										29
																																										29
																																										30
																																										27
																																										35
																																										24
																																										30
																																										30
																																										27
																																										18
																																										23
																																										23
																																										28
																																										31
																																										36
																																										18
																																										33
																																										24
																																										29
																																										29
																																										27
																																										26
																																										27
																																										25
																																										21
																																										18
																																										29
																																										26
																																										33
																																										22
																																										21
																																										31
																																										16
																																										21
																																										19
																																										14
																																										17
																																										18
																																										10
																																										20
																																										19
																																										12
																																										26
																																										25
																																										21
																																										29
																																										17
																																										20
																																										15
																																										11
																																										26
																																										17
																																										19
																																										27
																																										31
																																										16
																																										16
																																										12
																																										16
																																										15
																																										23
																																										32
																																										21
																																										25
																																										14
																																										16
																																										15
																																										21
																																										16
																																										16
																																										17
																																										17
																																										19
																																										30
																																										12
																																										13
																																										12
																																										17
																																										16
																																										21
																																										19
																																										14
																																										29
																																										22
																																										25
																																										21
																																										24
																																										36
																																										26
																																										26
																																										24
																																										11
																																										12
																																										22
																																										20
																																										25
																																										9
																																										20
																																										11
																																										22
																																										30
																																										26
																																										11
																																										19
																																										17
																																										19
																																										14
																																										26
																																										31
																																										18
																																										22
																																										23
																																										20
																																										25
																																										19
																																										11
																																										32
																																										18
																																										20
																																										21
																																										24
																																										20
																																										18
																																										25
																																										33
																																										16
																																										17
																																										29
																																										29
																																										30
																																										27
																																										35
																																										24
																																										30
																																										30
																																										27
																																										18
																																										23
																																										23
																																										28
																																										31
																																										36
																																										18
																																										33
																																										24
																																										29
																																										29
																																										27
																																										26
																																										27
																																										25
																																										21
																																										18
																																										29
																																										26
																																										33
																																										22
																																										21
																																										31
																																										16
																																										21
																																										19
																																										14
																																										17
																																										18
																																										10
																																										20
																																										19
																																										12
																																										26
																																										25
																																										21
																																										29
																																										17
																																										20
																																										15
																																										11
																																										26
																																										17
																																										19
																																										27
																																										31
																																										16
																																										16
																																										12
																																										16
																																										15
																																										23
																																										32
																																										21
																																										25
																																										14
																																										16
																																										15
																																										21
																																										16
																																										16
																																										17
																																										17
																																										19
																																										30
																																										12
																																										13
																																										12
																																										17
																																										16
																																										21
																																										19
																																										14
																																										29
																																										22
																																										25
																																										21
																																										24
																																										36
																																										26
																																										26
																																										24
																																										11
																																										12
																																										22
																																										20
																																										25
																																										9
																																										20
																																										11
																																										22
																																										30
																																										26
																																										11
																																										19
																																										17
																																										19
																																										14
																																										26
																																										31
																																										18
																																										22
																																										23
																																										20
																																										25
																																										19
																																										11
																																										32
																																										18
																																										20
																																										21
																																										24
																																										20
																																										18
																																										25
																																										33
																																										16
																																										17
																																										29
																																										29
																																										30
																																										27
																																										35
																																										24
																																										30
																																										30
																																										27
																																										18
																																										23
																																										23
																																										28
																																										31
																																										36
																																										18
																																										33

## Sheet: other data
key	title	trial design	follow up period	allocation ratio	sample size	sample size calculation based on the primary outcome	allocation concealment	blinding	Method of Randomization	number of arms	test arm	control arm	registration number	registry platform	funding source	authors' declarations of using CONSORT	authors' conflict of interest disclosure	study start date " in publication"	study start date in the protocol	registration date	timing of registration	h- index for 1st author	h- index last author	country of 1st author	country of last author	number of citation	cited in guideline or systematic review that included in guideline	The method of citation	comments
30345963	Prospective Randomized Clinical Trial of Primary Molar Crowns: 24-Month Results.	split-mouth	6,12, and 24 months	No information	50 subjects.	A power analysis was completed to determine an appropriate sample size. To achieve a significance level at the 95th percentile confidence level and a power of 80 percent, with a 0.5 estimated effect size,	where the operator did not know the allocations until sitting down to prepare the tooth.	no information	The crown treatment was randomly allocated to the tooth using a computer randomization scheme	2	new NuSmile® ZR	3M ESPE primary stainless steel molar	no information	no information	This study was supported, in part, by NuSmile®.	no information	no information	No information	no information	no information	no information	29	6	USA	USA	21	0	0
30788777	Direct pulp capping versus pulpotomy with MTA for carious primary molars: a randomised clinical trial.	no information	6,12, 18, 24, 30, 36 months	allocated on 1:1	74	Sample size calculation for this study was based on the MTA pulpotomy failure rate from another study (Sonmez et al. 2008), assuming a relative risk reduction of 50%, alpha of 5% and power of 80%.	Prior to the programmed appointment, the treating clinician would ask the dental nurse to check the randomisation list and inform the clini- cian which procedure had to be followed.	clinical examiner	was carried out using a list of random numbers generated online with a randomisation program (http://www.randomizer.org)	2	DPC with MTA	Pulptomy with MTA	no information	no information	The MTA used in the study procedures was provided by Medcem GmbH, Weinfelden, Switzerland.	no information	The authors declare that they have no conflict of interest.	2013-09-01	no information	no information	no information	1	17	Greece	Greece	5	1	was cited in (Contemporary management of deep caries in primary teeth: a systematic review and meta-analysis) which was the base for the evidence for ( Best clinical practice guidance for treating deep carious lesions in primary teeth: an EAPD policy document)
30324561	Comparison of resin modified glass ionomer cement and composite resin in class II primary molar restorations: a 2-year parallel randomised clinical trial.	parallel study	6, 12, 18, and 24 months	allocated on a 1:1	55 patients	alpha of 5%, beta of 20%, baseline failure rate for the composite resin of 15%, minimally impor- tant difference in the failure rate between materials of 25% (Casagrande et al. 2013), and use of a Chi square test.	Each clinician was informed prior to placement of the restoration by a third person to which material was the patient allocated,	the analyst was blinded	computer-generated list of random numbers	2	Resin Modified Glass Ionomer Cement (RMGIC)	composite resin	no information	no information	no information	no information	The authors declare that they have no conflict of interest.	2012-05-01	no information	no information	no information	1	17	Greece	Greece	7	0	0
31845435	Influence of luting cement on the clinical outcomes of Zirconia pediatric crowns: A 3-year split-mouth randomized controlled trial.	split- mouth	1 week, and 1-, 3-, 6-, 9-, 12-, 18-, 24-, and 36-month	no information	25 patients of 50 crowns,	No, it was based on "because there were no previous comparable data; however, for a split- mouth study a minimum of 12 patients (12 crowns in each study group) were recommended by some authors, others recommended increasing the sample size to 20 patients.13,14"	Envelopes were prepared by a nurse, selected by the concerned patient, and opened by the operator just after teeth preparation was completed.	Statistician was blinded.	Cements were randomly assigned intraorally between right and left sides for each patient, using 8 times folded papers in shuffled, sealed, and opaque envelopes.	2	bioactive cement	packable glass ionomer	NCT03993431	clinicaltrial.gov	Authors Acknowledge Fayoum University for financial sup- port.	current split-mouth randomized controlled trial was reported according to CONSORT (Consolidated Standards of Reporting Trials) statement.12	Conflict of interest disclosure forms were filled by three au- thors, the fourth, Prof. Rashed, has passed away, and so, no form was filled for her. Dr Azab and Dr Moheb disclosed no conflict of interest, Dr El shahawy lectured in workshops organized by NuSmile company in international conferences and regional meetings.	no information	no information	2019-06-20	retrospective	4	8	Egypt	Egypt	12	0	0
32185634	Clinical evaluation of instrumentation time and quality of obturation using paediatric hand and rotary file systems with conventional hand K-files for pulpectomy in primary mandibular molars: a double-blinded randomized controlled trial.	no information	during root canal preparation and post-operative	no information	60 children	sample size was calculated from a previously published in-vivo study with 95% power using G Power analysis software (Ochoa-Romero et al. 2011).	no information	two examiners	the method of randomization was A computer- generated randomization was used to allocate the participants into either of the four groups.	4	1- the canal system was instrumented using Kedo-S rotary fles, 2- the canals were instrumented using Kedo-SH and in group, 3- the root canals were instrumented using Kedo-SG Blue fle system.	the root canals were instrumented using hand K-fles	no information	no information	no information	CONSORT guidelines for planning and reporting of the clinical trials in paediatric endodontics was followed during the various stages of the study	The authors declare that they have no confict of interest.	2018-09-01	no information	no information	no information	2	5	india	india	10	0	0
32278330	The effect of two different irrigation needles on post-operative pain after pulpectomy in primary molar teeth: A randomized clinical study.	no information	at six, 12, 24, 48, and 72 hours, and finally one week after	no information	100 participants	A pilot study on 20 patients was conducted to determinate sample size. Twenty patients were randomly divided into two groups (n = 10). According to the data of the pilot study, sample size estimation was performed based on a type I error (α) of 0.05 and a power set at 80% indicating that a total of 80 patients (40 patients for each group) would be required to detect a minimal clinically important…	type of irrigation needle used during pulpec- tomy using a program (available at www.randomizer.org) by a trained dental assistant who was blinded to the study procedures to prevent bias before the patients were received.	experienced operator, the participants, examiner)	type of irrigation needle used during pulpec- tomy using a program (available at www.randomizer.org)	2	double side-vented needle	conventional open-ended needle	TCTR20190719002	www.clinicaltrials.in.th	no information	no information	The authors deny any conflicts of interests related to this study.	no information	2019-04-01	2019-07-01	retrospective	13	3	Turkey	Turkey	1	0	0
30992107	A Randomized Clinical Trial of NeoMTA Plus in Primary Molar Pulpotomies.	parallel	3,6, and 12 months	allocation ratio of one to one	28 patient	The sample size calculation was carried out using the clinical and radiographic success/failure ratios as primary outcome variables. A minimum sample size of 60 teeth (30 in each group) was required to detect a difference of 30 percent (effect size) success in clinical and radiographic assessment between NeoMTA Plus and ProRoot MTA, with 80 percent power at α equals 0.05.	Each patient selected a number, and that number was kept aside until bleeding was stopped; then, the number was disclosed and the tooth received either ProRoot MTA or NeoMTA Plus.	a postgraduate in pediatric dentistry and a pediatric dentist evaluatores	Simple randomization was done using a random number generator to produce 80 numbers divided into two tables (40 numbers in each)	2	NeoMTA Plus, Avalon Biomed Inc.,Bradenton, Fla., USA	ProRoot MTA, Dentsply Tulsa Dental	no information	no information	College of Dentistry, King Saud University, Riyadh, Saudi Arabia	no information	no information	no information	no information	no information	no information	2	4	Saudi Arabia	Saudi Arabia	5	0	0
22891625	The effect of GIC-brand on the survival rate of proximal-ART restorations.	parallel	1, 6, 12, 18, 24, 30, and 36 months	no information	262 children	Considering 0.8 as observed effect size, we performed the post hoc power analysis of our sample, which revealed an observed power of 0.99.	no information	no infomation	The children were randomly assigned into two groups, one for each operator. The GIC brand used in each child was assigned by a separate random list.	3	three different GIC brands (Maxxion R, Hi-Dense, and Fuji IX).	no information	no information	no information	no information	no information	The authors declare no conflict of interest.	no information	no information	no information	no information	11	27	The Netherland	The Netherland	17	0	0
32644890	Reduction in Bacterial Loading using Papacarie and Carisolv as an Irrigant in Pulpectomized Primary Molars - A Preliminary Report.	parallel	3, 6, 9, and 12 months	no information	120 canals	Sample size was calculated on the basis of a pilot study, consisting of 20 microbiological samples taken from necrotic primary root canals [ 5 corresponding to each irrigating solution ], which was not included in the statistical analysis of the present study.	no information	no information	were randomly divided into following four groups. selected for each case was made from a list of random numbers generated from computers.	4	Group I Papacarie, Group II Carisolv, Group III 1% NaOCl gel.	1% NaOCl solution	no information	no information	no information	no information	no information	no information	no information	no information	no information	3	1	India	India	2	0	0
30702789	Clinical and radiographic evaluation of Biodentine and Mineral Trioxide Aggregate in revascularization of non-vital immature permanent anterior teeth (randomized clinical study).	parallel	3, 6, 9, and 12 months	1:1 allocation ratio	26 anterior teeth	Sample size calculation was performed using power and sample size calculations program (Sealed Envelope Ltd. 2012. Power calculator for continuous outcome superiority trial. [Online] Available from: https://www.sealedenvelope. com/power/continuous-superiority/). Since no numerical data could be taken from previous studies, preliminary estimation of sample size was designated to 26 patients that a…	Each patient picked an envelope after their enrolment in the study and before the start of treatment.	double-blinded (patients and assessor)	Simple randomization was used to divide patients using the sealed envelope method with 1:1 allocation ratio into two groups (n = 13) based on the coronal plug materials. Sequence generation was done for the patient number (1-26) using computer sequence generation (www.random.org).	2	Biodentine	MTA	NCT03589560	clinicaltrial.gov	no information	no information	The authors declare no conflict of interest.	2014-04-01	2015-01-01	2018-07-01	retrospective	1	4	Egypt	Egypt	17	0	0	1- the study start date in the publication was April 2014 but in the protocol was January 2015
32644894	Efficacy of GC Gold Label 9 and GC Miracle Mix(®) Restorations using Atraumatic Restorative Treatment (ART) in Rural Settings: A Randomized Controlled Trial.	parallel	1,6,12,18 months	allocation ratio was 1:1	89 children	Sample size of the study was calculated using G*Power®3.1.9.2 software. With success rate of 93% and 81% of RMGIC and GIC type IX one surface restorations18 at power of 95% and alpha of 0.05 the sample size was calculated to be 84. Assuming 10% attri- tion rate,	no information	no blinding	the randmization method was not clealy described (For each tooth the restorative material to be placed was decided by flipping a coin. The next tooth would automatically receive the alternative restoration to ensure an equal number of teeth)	2	GC Miracle Mix®	GC Gold Label 9	no information	no information	no information	no information	no information	2016-12-01	no information	no information	no information	1	3	INDIA	INDIA	0	0	0
32516507	Influence of hand and rotary files for endodontic treatment of primary teeth on immediate outcomes: Secondary analysis of a randomized controlled trial.	parallel	72 hours	allocation 1:1	88 children	A sample calculation for equivalence was performed, consid- ering the primary outcome of a 91% success rate of endodontic treatment in children after 24 months,21 80% test power, 5% significance level, and 20% equivalence limit, and adding 20% for possible losses.	To ensure concealment, the list was placed in the sealed brown envelope. Only the blinded assistant knew the block size and had access to the sealed envelope.	1-The pediatric dentist (CM), 2- the evaluator who analyzed, 3- the person who contacted the patients after the treatment asking about post-operative pain, 4-the statistician	created a computer-generated list of random numbers using the Sealed Envelope website (https://www.sealedenvelope.com/), considering maxillary and mandibular molar strata,	2	ProDesign Logic®	K-file®, Dentsply Maillefer	RBR-3t597f	Brazilian Registry of Clinical Trials	Coordination for the Improvement of Higher Education Personnel (CAPES)	This study followed the Consolidated Standards of Reporting Trials (CONSORT) guidelines.	The authors declare no conflict of interest.	2018-04-01	2018-04-01	2018-05-01	prospective	3	5	Brazil	Brazil	0	0	0
27759409	Clinical performance of aesthetic restorative materials in primary teeth according to the FDI criteria.	split mouth	baseline, 6, 12, and 18 months	no information	31 patients	no information	no information	author (MDT) examiner	randomised to three different groups with the aid of sequence generator (www.random. org).	3	RmGIC, Compomer, Resion composite	no information	no information	no information	by Research Grant HUBAB	no information	no information	no information	no information	no information	no information	3	10	TURKEY	TURKEY	10	0	0
30317420	Clinical and radiographic evaluation of the efficacy of sodium hypochlorite as a haemostatic agent compared with physiologic saline on the success of calcium hydroxide pulpotomies in primary molars: an in vivo study.	split mouth	baseline, 1, 3, 6 and 12 months	no information	30 children	no information	Randomisation of the two pulpotomy procedures in each patient, to two groups was performed by toss of a coin method by a blinded researcher.	two observers	Randomisation of the two pulpotomy procedures in each patient, to two groups was performed by toss of a coin method by a blinded researcher.	2	5% sodium hypochlorite	physiologic saline	no information	no information	no information	no information	The authors have no conflict of interests to declare.	no information	no information	no information	no information	6	1	India	India	1	0	0
30888581	A clinical and radiographic investigation comparing the efficacy of cast metal and indirect resin onlays in rehabilitation of permanent first molars affected with severe molar incisor hypomineralisation (MIH): a 36-month randomised controlled clinical trial.	parallel	9,18 and 36 months	allocation ratio of 1:1	30 children	The sample size calculation for the present trial was based on a study conducted by Lygidakis et al. (2003), evaluating the performance of composite restorations for MIH-affected molars. The aforementioned trial was used since no randomised controlled clinical trials exist comparing the restor- ative modalities for PFMs affected with severe MIH. The sample size was estimated based on the reported…	This was done through sequentially numbered sealed opaque envelopes contained within the respective block envelope, by one of the supervisors (AG/KG) ensuring that the allocation was completed from one block before moving on the next one.	Open Label	A stratified permuted block randomisation sampling technique was employed using computer-generated sequence of numbers (generated by one of the supervisors, SKB) for random allocation of 42 molars (pre divided into two strata-maxillary and mandibular with a total of nine blocks containing 4, 6, 4, 4, 4, 6, 6, 4 and 4 number of slips, respectively) to the two treatment groups	2	cobalt chromium onlay	indirect resin onlay	CTRI/2016/10/007379	Clinical Trial Registry India	partial funding by Indian Council of Medical Research (ICMR) (MDS-Thesis Grant for 2013) based on merit of the submitted protocol.	no information	The authors declare that they have no conflict of interest.	2013-09-01	17/01/2015	15/10/2016	retrospective	3	1	India	India	10	1	cited directly in (Best clinical practice guidance for clinicians dealing with children presenting with molar-incisor-hypomineralisation (MIH): an updated European Academy of Paediatric Dentistry policy document)
22762173	Clinical and radiographic success rates of mineral trioxide aggregate and ferric sulphate pulpotomies performed by dental students.	no informatiom	1-, 3-, 6-, 9- and 12-month	no information	93 children	no information	no information	clinician examiner	unclear mention word random (The teeth that clinically and radiographically displayed deep carious lesions were randomly assigned to FS or MTA group.)	2	mineral trioxide aggregate	ferric sulphate	no information	no information	no information	no information	no information	no information	no information	no information	no information	13	6	TURKEY	Turkey	24	0	0
23265154	The effect of 2% chlorhexidine as root canal irrigant in pulpectomies of primary molars.	no information	6, 12, and 18 months	no information	42 children	A power analysis dictated that a sample size of 60 teeth would give 80% power to detect a 20% difference in the success rate of the test groups.	no information	pediatric dentist and two examiners	(Each tooth was randomly allocated into the NSS or CHX group by stratified block randomization)	2	2% chlorhexidine gluconate	normal saline solution	no information	no information	This study was supported by The Research Fund for Under- graduate Students, Chiang Mai University, Chiang Mai, Thai- land.	no information	no information	no information	no information	no information	no information	5	N\A	Thailand	N\A	Not applicable	N\A	not applicable
25788172	Clinical and radiographic evaluation of Portland cement added to radiopacifying agents in primary molar pulpotomies.	no information	6, 12 and 24 months	no information	30 molars	The sample size was calculated to detect a difference of 40 % points, assuming that 100 % of success would be obtained in the control teeth based on a previous study (Sakai et al. 2009). Considering a significance level of 5 %, power of 80 %, 10 teeth per group would be necessary.	no information	two investigators	A list of numbers generated by a com- puter system was used to allocate the teeth into the groups	3	1- PC with iodoform, 2-PC with zirconium	Portland cement	no information	no information	The authors would like to acknowledge the financial support—FAPESP	no information	The authors declare that they have no conflict of interest.	no information	no information	no information	no information	9	17	Brazil	Brazil	12	N\A	N\A
20409203	Clinical evaluation of 3Mix and Vitapex as treatment options for pulpally involved primary molars.	no information	6, and 12 months	no information	37 children	no information	no information	clinical evaluator	The assignment of teeth either group was performed randomly by the toss of a coin.	2	3Mix	Vitapex	no information	no information	no information	no information	no information	no information	no information	no information	no information	7	1	Thailand	Thailand	49	1	cited in systematic review (A Systematic Review and Meta-Analysis of Nonvital Pulp Therapy for Primary Teeth) which was a base for guideline (Use of Non-Vital Pulp Therapies in Primary Teeth)
27766712	Effect of the addition of chlorhexidine and miswak extract on the clinical performance and antibacterial properties of conventional glass ionomer: an in vivo study.	no information	3, 6 and 9 months	no information	35 children	The sample size was based on the following premises: The reduction in mean SD of log-transformed lactobacilli for GIC was 0.46 1.33, and the reduction in mean SD of log-transformed lactobacilli for GIC/CHX was 1.17 0.99. (22) A total number of 48 (16 in each group) were calculated using Epi- calc program version 1.02 assuming a power of 80% and alpha = 0.05. The final sample was increased to sixt…	no information	participants, evaluators, and two operators	which were randomly allocated into three groups using a table of random numbers.	3	1- GIC powder was mixed with 0.5% chlorhexidine gluconate, 2- GIC powder was mixed with 100% aqueous SPE	GIC powder was mixed with deionized water	no information	no information	no information	no information	The authors declare that they have no conflict of interest.	no information	no information	no information	no information	2	3	Egypt	Egypt	13	0	0
29380613	Evaluation of antibiotic mix in Non-instrumentation Endodontic Treatment of necrotic primary molars.	no information	1, 3, 6 and 12 months	no information	22 children	no information	Teeth were randomly divided into two groups, where each group consisted of 21 teeth by a neutral assistant dragging a concealed lot from a box containing 2 x 21 lots.	two experienced paediatric dentists operators, blinded evaluator, and participants	Teeth were randomly divided into two groups, where each group consisted of 21 teeth by a neutral assistant dragging a concealed lot from a box containing 2 x 21 lots.	2	3Mix-MP-R	3Mix-MP	no information	no information	no information	no information	no information	March 2013	no information	no information	no information	3	1	Syria	Syria	9	1	cited in systematic review (A Systematic Review and Meta-Analysis of Nonvital Pulp Therapy for Primary Teeth) which was cited in (Use of Non-Vital Pulp Therapies in Primary Teeth)
24683774	Microbiological assessment of root canals following use of rotary and manual instruments in primary molars.	no information	before and after instrumentation	no information	60 first and second primary molars	no information	no information	examiner and bio- statistician	preparation, the sixty primary molars were systematically randomly assigned to three groups of 20 teeth each. Every first tooth was assigned to group A, every second tooth was assigned to group B and every third tooth was assigned to group C.	3	rotary NiTi files and Hand NiTi	Hand st st files	no information	no information	no information	no information	no information	no information	no information	no information	no information	11	4	India	India	7	1	cited directly in the guideline of AAPD (Use of Non-Vital Pulp Therapies in Primary Teeth)
26370384	The role of an occlusal template during the placement of preformed metal crowns in children under general anaesthesia: a randomised control trial.	no information	24 h, 7 days, 3 and 6 months.	no information	60 children	A sample power statistic was computed using the G-power sample size calculator (Universtat Kiel, Kiel, Germany). Given the strict inclusion criteria of the study, a large effect size (d = 0.8) was assumed. The sample required to achieve a power of 0.95 with alpha of 0.05 was 37. The final achieved power of the sample (n = 51) with effect size 0.8 was 0.858.	Patients were randomly assigned to the control or impression group using their file numbers by one of the investigators who did not play a role in performing the clinical procedure (MD).	investigator (SCP)	Patients were randomly assigned to the control or impression group using their file numbers by one of the investigators who did not play a role in performing the clinical procedure (MD).	2	crowns were placed using a polyvinyl siloxane occlusal template.	PMC without occlusal template	NCT02437565	clinicaltrial.gov	no information	CONSORT protocols were followed in the design of the study.	no information	2013-04-01	2013-08-01	2015-05-01	retrospective	10	1	Saudi Arabia	Saudi Arabia	2	N\A	N\A
30820833	Long-term clinical performance of heat-cured high-viscosity glass ionomer class II restorations versus resin-based composites in primary molars: a randomized comparison trial.	no information	36 months	no information	87 children	The sample size calculation was done based on difference in the percentage of success of long-term clinical performance of conventional posterior composite resin restorations compared with GI restorations in primary molars. According to Pinto Gdos et al. (2014), the survival rates after 4 years were 62.2% for composite fillings and 51.2% for light-cured glass ionomer restorations. An α=5% with a …	no information	two examiners	Randomization was performed by tossing a coin.	2	EQUIA GIC heat-cured	FiltekTM P60 (composite resin)	no information	no information	no information	no information	no information	no information	no information	no information	no information	6	11	Israel	Israel	18	0	0
24579274	Clinical performance of fiber-reinforced nanofilled resin composite in extensively carious posterior teeth of children: 30-month evaluation.	unclear	baseline, 6, 12, 18, 24, and 30 months.	no information	47 patients	no information	no information	Two blinded evaluators	randomly allocated to either side of the mouth by tossing a coin.	2	with Fiber-reinforced nano-filled-resin composite (FRC) with or without glass- fiber layering	nanofilled resin composite (RC) with or without glass- fiber layering	no information	no information	no information	no information	no information	no information	no information	no information	no information	3	6	Turkey	Turkey	1	0	0
24435546	Two-year outcomes of electrosurgery and calcium-enriched mixture pulpotomy in primary teeth: a randomised clinical trial.	split mouth	6,12,and 24 months	no information	51 children	Considering the power of the study to be 80 % and the effect size 5 %, the required sample size was evaluated to be 22, so 51 patients will ensure enough with 20 % dropout estimation during 2 years.	one investigator who was blind to the procedure selected the randomised numbers between 1 and 51	patients and outcome assessors	randomised numbers between 1 and 51, by means of a random number gen- eration website (http://www.randomizer.org). After per- forming the pulpotomy procedure, each patient was randomly assigned to one of the two groups based on the random numbers as follows: for patients with odd numbers, all the lower left teeth (i.e. #75), and all the lower right teeth (i.e. #85) were treated with CEM or ES/ZOE…	2	calcium-enriched mixture	zinc oxide eugenol after electrosurgery (ES/ZOE).	no information	no information	This research was supported by Iran National Science Foundation as well as Mashhad University of Medical Sci- ences	no information	no information	2008-12-01	no information	no information	no information	2	7	Iran	Iran	16	N\A	N\A
31882030	A Randomized Controlled Clinical Trial Comparing Tricalcium Silicate and Formocresol Pulpotomies Followed for Two to Four Years.	no information	6,12, 24,36 and 48 months	no information	58 children	The success percentages of the two treatment groups—tricalcium silicate (96.8 percent) and formocresol (87.4 percent)—were derived from the literature with similar methodology.22,23 The sample size was calculated for binary primary outcome measures for a non-inferiority trial (non-inferiority limit of 12 percent) with the aforementioned parameters using Sealed Envelope (Sealed Envelope Ltd., Lond…	Teeth were assigned by a single trained disinterested investigator to one of the groups. Randomization was performed after the pulp was reached.	patients and parents	by simple randomiza- tion25 (flipping of a coin) per tooth and not per patient.	2	Tricalcium silicate (Biodentine),	Formocresol Pulpotomies	NCT01655342	clinicaltrial.gov	no information	no information	no information	2012	2012-08-01	2012-08-01	prospective	1	11	Israel	Israel	4	0	0
23171351	Clinical and radiographic outcomes of the use of four dressing materials in pulpotomized primary molars: a randomized clinical trial with 2-year follow-up.	no information	6, 12, 18, and 24 months	no information	81 children	no information	no information	two observers	The molars were assigned randomly to either the control (FC) or experimental groups using a random number table	4	1- Mineral trioxide aggregate, 2-Ferric sulphate, 3-Sodium hypochlorite	Formocresol Pulpotomies	no information	no information	no information	The study design followed CONSORT 2010 Statement	The authors declare no conflict of interest.	2009-02-01	no information	no information	no information	3	18	Spain	Spain	31	1	cited in (Use of Vital Pulp Therapies in Primary Teeth with Deep Caries Lesion (vol 39, pg 146, 2017)
26370224	Bilayer technique and nano-filled coating increase success of approximal ART restorations: a randomized clinical trial.	parallel	1, 6, 12, 18, 24, and 36 months	no information	208 schoolchildren	Sample size included a two-tailed test based on the failure rates reported for approximal bilayer technique restorations (26%) and conventional approximal ART restorations (38%)4 after 1 year. The minimal difference of 20% in the success rate between the groups after 2 years was assumed, as well as an a of 5% and a power of 80%. As result, at least 41 restorations per group were required, and we …	no information	evaluator and participants	assigned to one of the operators by a random list generated by computer, and another list was used to assign the insertion technique and surface protection of each restoration.	4	1- bilayer technique, protected with petroleum jelly. 2-conventional one-layer technique, protected by nano-filled particles coating for GIC 3- bilayer technique restoration and surface protection with nano-filled particles coating G-Coat Plus.	conventional one-layer technique, protected by a thin layer of petroleum jelly	RBR-2nwk89	REBEC	(CAPES), (FAPESP) and CNPq.	no information	The authors certify that they have no com- mercial or associative interest that represents a conflict of interest in connection with the manuscript.	no information	2010-05-01	2014-09-01	retrospective	10	25	Brazil	Brazil	12	0	0
26161601	Clinical Evaluation of Restorative Materials in Primary Teeth Class II Lesions.	parallel	3,6 and 24 month	no information	41 children	no information	no information	non-blinded	word " random" Patients’ teeth were randomly classified in four restorative material groups	4	1-GCR 2- RMGIC 3- Hybrid Composite Resin	GIC	no information	no information	no information	no information	no information	no information	no information	no information	no information	4	4	Turkey	Turkey	21	0	0
30864090	Comparison of post-operative pain after root canal instrumentation with hand K-files, H-files and rotary Kedo-S files in primary teeth: a randomised clinical trial.	no information	6, 12, 24, 48, and 72h	no information	69 children	Since no previous study has been done using three groups, a pilot study was conducted with 20 participants in each group. The results of the pilot study followed a normal distribution and the result value showed a post hoc power of 95%, the sample size for the main study was taken 25 participants in each group.	no information	experienced clinician, the participants and their parents	The randomization was done for the included participants by computer-generated sequence and treatment protocol was determined accordingly for each patient.	3	Kedo-S, H file	K-files	no information	no information	No funding	no information	The author declares that there are no conflicts of interest.	no information	no information	no information	no information	1	5	India	India	33	1	cited in Q7 (Use of Non-Vital Pulp Therapies in Primary Teeth) clinical practice guidline
24960395	Posterior preveneered stainless steel crowns: clinical performance after three years.	split mouth	6, 12,18,24, 30,36 months	no information	20 participant	no information	no information	3 examiners	Pair-matched molars were randomly assigned to receive either a NuSmile or a Kinder Krowns, as previously described.	2	unclear (Nusmaile or Kinder Krowns)	unclear (Nusmaile or Kinder Krowns)	no information	no information	no information	no information	no information	no information	no information	no information	no information	17	5	IRELAND	IRELAND	9	1	included in conference paper (The Use of Stainless Steel Crowns: A Systematic Literature Review) whic was cited in (Use of Vital Pulp Therapies in Primary Teeth with Deep Caries Lesions) " potential adverse effect of formocresol pulpotomy - email sent on 13/09
22838228	Apexification of anterior teeth: a comparative evaluation of mineral trioxide aggregate and calcium hydroxide paste.	no information	1,3,6,9 and 12 months	no information	20 children	no information	no information	no information	The 20 children were divided by simple random sampling into two groups- Group I (MTA group) and Group II (Calcium Hydroxide group)	2	MTA group	Calcium Hydroxide group	no information	no information	no information	no information	no information	no information	no information	no information	no information	9	2	India	India	51	0	0
28422591	Effect of Papacarie and Alternative Restorative Treatment on Pain Reaction during Caries Removal among Children: A Randomized Controlled Clinical Trial.	parallel	during the treatment	ratio 1:1	50 children	was based on results of a previous study 18 after modifications to accommodate differences in type of dentition and age of subjects. The assumptions used were: percent of subjects reporting pain in ART group = 70% and in Papacarie= 30%. Alpha error was set at 5% and beta error at 20%. The minimum required sample size per group was calculated (http:// www.select-statistics.co.uk/sample-size-calcul…	The envelopes were kept in a closed cabinet until the scheduled time of the child’s visit when the envelope was opened	two independent investigators	Each eligible child was allocated a number that was random- ized to either one of the two study groups using random alloca- tion software 19 in blocks of 2.	2	Papacarie	ART	no information	no information	no information	no information	no information	2014-03-01	no information	no information	no information	2	24	Bangladish	Egypt	10	0	0
25102461	Clinical and radiological evaluation of calcium sulfate as direct pulp capping material in primary teeth.	no information	baseline and at 7, 14 and 30 days and 3, 6, 9 and 12 months	no information	40 children	The sample size was determined by use of simple random sampling method to achieve 99% confidence interval and 5% accuracy. Results showed that sample size should be at least 17 subjects for each group to achieve 99% confidence interval.	no information	examiner	Subjects who met the inclusion criteria were randomly assigned to either the calcium sulfate or calcium hydroxide group.	2	calcium sulfate hemihydrate	calcium hydroxide cement	no information	no information	This study was supported by the Ondokuz Mayis University Scientific Research and Development Support Program	no information	no information	no information	no information	no information	no information	7	6	Turkey	Turkey	16	1	cited directly in " Use of Vital Pulp Therapies in Primary Teeth with Deep Caries Lesions"
22046692	Comparison between rotary and manual techniques on duration of instrumentation and obturation times in primary teeth.	no information	during the treatment	no information	40 children	no information	no information	particiants, assessors and analyst	Patients were assigned sequential numbers in the order in which they were enrolled, and they received their allocated treatment according to a computer- generated randomization	2	rotary instrumentation	manual instrumentation	no information	no information	This work was partially supported by a PIFI 2009 grant.	The different steps of the study followed the guidelines suggested by the CONSORT group	no information	no information	no information	no information	no information	1	19	Mexico	Mexico	16	1	cited in systematic review "A Systematic Review and Meta-Analysis of Nonvital Pulp Therapy for Primary Teeth" which was a base for CPG "Use of Non-Vital Pulp Therapies in Primary Teeth"
33175326	A randomised controlled clinical trial comparing pure Portland cement and formocresol pulpotomies followed from 2 to 4 years.	no information	12,24, 36, 48 months	no information	136 children	The success percentages of the two treatment groups—pure Portland cement (92.96%) and formocresol (87.4%)—were derived from the literature with similar methodology (Vilimek et al. 2018; Smaïl-Faugeron et al. 2014).	Teeth were assigned by a single trained disinterested inves- tigator to one of the groups. Randomisation was performed by the main investigator (KZ or RP) after the pulp was exposed during caries removal.	patients and parents	Teeth were assigned by a single trained disinterested investigator to one of the groups (PC or formocresol) by simple randomisation (Suresh 2011) (fipping of a coin) per tooth and not per patient.	2	pure Portland cement	formocresol	NCT01962077	clinicaltrials.gov	This research did not receive any specifc grant from funding agencies in the public, commercial, or not-for-proft sectors.	no information	The authors declare that they have no confict of interest.	2013	2013-10-01	2013-10-01	Prospective	3	11	Israel	Israel	1	0	0
33543449	Direct pulp capping (DPC) in primary molars using (3Mix-MP) and the characteristics of the carious lesion as predictor factors for its success: a randomized controlled trial.	parallel	3, 6, 9 and 12 months	no information	17 children	The sample size was calculated based on a pilot study which detected preliminary success rates of DPC using the combination of three antibiotics (3Mix-MP) compared with CH. This study included 20 primary molars (10 primary molars per group) during a 6-month follow-up period which indicated that the fnal study should include at least 36 temporary molars (18 temporary molars in each group) to reach…	one envelope was dragged right before applying the dressing material by one person who did not participate in the study procedures or evaluation.	children, parents and examiners	the dressing agent was chosen randomly using a simple randomization process. A total of 44 opaque envelopes, containing equal identifers for each treatment group were shufed,	2	DPC (3Mix-MP)	DPC with Calcium Hydroxide	ISRCTN13525994	ISRCTN	The study was funded by Tishreen University, Latakia. Syria (ref: 4075/20-3). The funding body had no role in data handling nor in the writing of this manuscript.	no information	The authors declare that they have no competing interests.	2016-07-01	2016-07-01	2018-10-01	retrospective	0	3	Syria	Syria	0	0	0
23270285	Clinical and radiographic outcomes of direct pulp capping therapy in primary molar teeth following haemostasis with various antiseptics: a randomised controlled trial.	no information	1, 3, 6, 12 months	no information	70 patinets	no information	they mention in unclear method (Patients were assigned in a blind random manner to one of the four treatment solution groups.)	operators and examiners	unclear as they mention (Patients were assigned in a blind random manner to one of the four treatment solution groups.)	4	1- 0.5% sodium hypochlorite (SH), 2- 2% chlorhexidine digluconate (CHX) 3- 0.1% octenidine dihydrochloride (OCT)	0.9% saline solution	no information	no information	no information	no information	no information	no information	no information	no information	no information	11	2	Turkey	Turkey	10	0	0
27617373	Clinical Performance of Indirect Composite Onlays as Esthetic Alternative to Stainless Steel Crowns for Rehabilitation of a Large Carious Primary Molar.	no information	baseline, 6, 12, 18, 24, 30, 36 months	no information	50 children	no information	no information	no information	and allocated to one of the two study groups (25 in each group) viz. IRC onlays study group and SSCs study group by block randomization using sealed envelope (one per group/material per subject).	2	indirect resin composite onlays (IRC onlay)	SSC	no information	no information	no information	no information	no information	2010-12-01	no information	no information	no information	5	6	India	India	5	0	0
25951307	Reduction in Bacterial Loading Using MTAD as an Irrigant in Pulpectomized Primary Teeth.	no information	after canal opening and before the first irrigation, and after instrumentation and final irrigation, before obturation.	no information	60 canals	Sample size was calculated on the basis of a pilot study, consisting of 10 microbiological samples taken from necrotic primary root canals (5 corresponding to each irrigating solution), which were not included in the statistical analysis.	no information	no information	The sampling of patients was realized non probabilistically and the irrigant selected for each case was made from a list of random numbers generated from computers.	2	MTAD (Dentsply Tulsa Dental, Johnson City, TN)	1% NaOCl solution	no information	no information	no information	no information	no information	no information	no information	no information	no information	1	1	India	Saudi Arabia	2	1	included into the meta-analysis of systematic review (Intracanal irrigants for pulpectomy in primary teeth: asystematic review and meta-analysis) which was cited in SR (A Systematic Review and Meta-Analysis of Nonvital Pulp Therapy for Primary Teeth) which was the base of CPG (Use of Non-Vital Pulp Therapies in Primary Teeth)
25823480	Efficacy and tolerance of papain gel with conventional drilling method: a clinico-microbiological study.	cross over	before, during and after the treatment	no information	25 chilldren	no information	no information	no information	unclear as they mention ( Caries removal was performed using either of these two methods randomly.)	2	papacarie	conventional drilling method	no information	no information	The authors would also like to acknowledge Fórmula and Ação (F and A), São Paulo (SP) –Brazil for providing the gel.	no information	no information	no information	no information	no information	no information	1	7	India	India	12	0	0
24197970	Success of root fillings with zinc oxide-ozonated oil in primary molars: preliminary results.	no information	12 months	no information	52 children	no information	no information	investigator	unclearly mention (The selected teeth were randomly allocated based on obturating material used: ZnO ? ozonated sesame oil (study group) and ZnOE (control group).)	2	ZnO + ozonated sesame oil	ZnOE	no information	no information	no information	no information	no information	no information	no information	no information	no information	4	7	India	India	5	N\A	N\A
30730794	Comparative Study between Revitalization of Necrotic Immature Permanent Anterior Teeth with and without Platelet Rich Fibrin: A Randomized Controlled Trial.	parallel	baseline, 6, 12 months	no information	22 subject	We planned a study of a continuous response variable from independent control and experimental subjects with 1 control(s) per experimental subject. The proposed standard deviation is 1.2 mm as calculated by 5, we will need to study 11 experimental subjects and 11 control subjects to be able to reject the null hypothesis that the population means of the experimental and control groups are equal wi…	no information	patients and assessors	Each participant was randomly assigned following simple randomization procedure by using closed opaque white envelops (22 closed white envelopes) which assign the group to be followed. Those closed envelops includes 11 paper charts written in it “WITHOUT PRF” and 11 paper charts written in it “WITH PRF”, which were folded three times not to show its contents to assure random assignment.	2	revitalization using blood clot and PRF	revitalization using blood clot scaffold	PACTR201304000530301	Pan African Clinical Trials Registry	no information	no information	no information	no information	no information	2013-12-04	retrospective	1	1	France	Egypt	11	0	0
28292339	Comparison of Ferric Sulfate Combined Mineral Trioxide Aggregate Pulpotomy and Zinc Oxide Eugenol Pulpectomy of Primary Maxillary Incisors: An 18-month Randomized, Controlled Trial.	parallel	12, and 18 months	a one to one allocation ratio	70 subject	The required sample size was estimated using a sample size calculation program (PS Power and Sample Size Calculation Program, Version 3.0.43, Vanderbilt University, Nashville, Tenn., USA). A sample size of 61 incisors per group was used to detect if there were statistically significant differences in radiographic outcomes between the FS+MTA pulpotomy and RCT treated groups (80 percent power, two-…	One investigator generated the randomization sequence and performed random quality assurance checks to ensure compliance with the randomization protocol but did not perform any treatment. Allocation occurred after induction of general anesthesia to ensure allocation concealment.	evaluators	Each subject was randomly allocated to one of two treatment groups using a computer-generated simple random numbers sequence with a one to one allocation ratio.	2	mineral trioxide aggregate (FS+MTA)	root canal therapy (RCT)	NCT02019563	ClinicalTrials.gov	no information	no information	no information	2010-09-01	2010-09-01	2013-12-24	retrospective	6	10	USA	Canada	6	0	0
24351693	A randomized trial of mineral trioxide aggregate cements in primary tooth pulpotomies.	no information	1, 3, 6, 12, 18, and 24 months	no information	75 children	no information	the envelopes were opened by a dental auxiliary blinded to treatment.	patient, assessors	Allocation of patients was made randomly using sequentially numbered opaque-sealed envelopes prepared with unrestricted (simple) randomization.	3	1- White MTA (ProRoot) 2- Angelus MTA (Angelus)	calcium hydroxide	no information	no information	no information	no information	no information	no information	no information	no information	no information	15	12	Turkey	Turkey	20	N\A	N\A
27097854	Clinical Pulpotomy Trial of Copaifera Langsdorffii Oil Resin Versus Formocresol and White Mineral Trioxide Aggregate in Primary Teeth.	no information	preoperative, 0, 6 and 12 months	no information	64 children	To detect a difference of a 28 percent success rate with 80 percent power and 95 percent confidence interval, the minimum sample size required was 33 in each group.	This was done by an assistant who maintained all the computerized records, ensuring allocation concealment.	patient and assessor	randomly allotted to each group before any treatment was begun using computer generated random numbers.	3	Copaifera langsdorffii oil resin (CLOR)	1- white min- eral trioxide aggregate (WMTA) 2-formocresol (FC)	no information	no information	no information	no information	no information	no information	no information	no information	no information	2	5	India	India	no information	N/A	N/A
23855167	Propolis and commonly used intracanal irrigants: comparative evaluation of antimicrobial potential.	no information	before pulpectomy and after 3 days	no information	60 children	no information	no information	no information	unclealy mention (Fifteen patients each with acute apical abscess in the maxillary primary molars were divided into four groups in a random manner.)	4	1-2% Chlorhexidine, 2- 4% Calcium Hydroxide, 3- 4% Dimethyl Sulfoxide extract of Propolis.	Sterile Physiologic Saline	no information	no information	no information	no information	no information	no information	no information	no information	no information	2	1	India	India	11	0	0
22502601	A randomized study of sodium hypochlorite versus formocresol pulpotomy in primary molar teeth.	parallel	6 and 12 months	no information	44 children	no information	no information	outcome assessors	Primary molar teeth were allocated into either the NaOCl (test group) or the FC (control group) by a random number table.	2	3% sodium hypochlorite (NaOCl)	a 1 : 5 dilution of Buckley’s FC	no information	no information	no information	The study design followed the CONSORT 2010 Statement: Updated guidelines for reporting parallel group randomized trials.	The authors declare no conflict of interest.	no information	no information	no information	no information	17	1	USA	USA	21	1	cited in (Clinical and radiographic outcomes of the use of Low-Level Laser Therapy in vital pulp of primary teeth) which was cited in (Use of Vital Pulp Therapies in Primary Teeth with Deep Caries Lesion (vol 39, pg 146, 2017))
28494595	Clinical performance of a glass ionomer sealant protected with two different resin-based agents over a 2-year follow-up period.	split mouth	1, 6,12, 18, and 24 months	no information	60 children	no information	no information	blinded examiners	unclear mentioned (Following sealant application, G Coat Plus (GC Corporation, Tokyo, Japan) was applied to 1 randomly selected FPM (Group GC) in each child, and Heliobond (Ivoclar Vivadent, Schaan, Liechtenstein) was applied to the contra-lateral FPM (Group HB).)	2	- G Coat Plus, -Heliobond (Ivoclar Vivadent,)	no information	no information	no information	no information	no information	no information	no information	no information	no information	no information	7	11	Turkey	Turkey	5	0	0
23756301	Comparison of mineral trioxide aggregate and diluted formocresol in pulpotomized human primary molars: 42-month follow-up and survival analysis.	no information	6-, 12-, 18-, 24-, 30-, 36-, and 42-month	no information	152 children	was unclear even when we checked the reference cited (A sample size of 250 teeth was determined as a minimum sample size to show validity and 80 percent power, assuming 20 percent attrition.21)	no information	3 raters	A sample size of 250 teeth was determined as a minimum sample size to show validity and 80 percent power, assuming 20 percent attrition.21	2	ProRoot Gray Mineral Trioxide Aggregate	a 1:5 dilution of FC	no information	no information	This study was supported by the Michigan Institute for Clinical and Health Research (UL1RR024986) and Mott Children’s Health Center.	no information	no information	2007-03-01	no information	no information	no information	N\A	50	N\A	USA	N\A	N\A	N\A
22524073	Comparison of electrosurgical pulpotomy with zinc oxide eugenol or zinc polycarboxylate cements sub-base.	no information	3, 6, and 12 months	no information	110 children	no information	no information	two examiners	using random allocation table generated by the method block of random permuted (Fliess 1986), depending on whether electrosurgical pulpotomy was performed with a ZOE or ZPC cement sub-base.	2	1-zinc oxide eugenol (ZOE), 2-zinc polycarboxylate (ZPC).	no information	no information	no information	no information	no information	no information	no information	no information	no information	no information	2	5	Iran	Iran	4	0	0
26551364	Comparison of Parental Satisfaction with Three Tooth-Colored Full-Coronal Restorations in Primary Maxillary Incisors.	no information	baseline and 12 months	no information	39 children	was calculated based on the primary outcome of study i.e. restoration failure while separate power test was not calculated for parental satisfaction. In order to look for a clinically important difference in proportion of restoration failures of 25% between groups (2-tailed alpha=0.05 and power of 0.80), a minimum of 35 crowns were required in each group, totaling 105 teeth.	no information	dental practitioner who recorded parental responses	Randomization was done by a statistician using permuted block randomization technique. This was conducted on children rather than individual teeth. Block sizes of three individuals were used. Each block consisted of children who required similar number of full coronal restorations.	3	1- resin composite strip crown, 2-pre-veneered SSC 3-pre-fabricated zirconia crown	no information	no information	no information	no information	no information	no information	no information	no information	no information	no information	6	2	UAE	USA	26	0	0
22883359	Effects of folk medicinal plant extract Ankaferd Blood Stopper(®) in vital primary molar pulpotomy.	no information	3, 6, 12 months	no information	30 children	no information	no information	three pediatric examiners	pulpotomies were selected and were randomly (spin of a coin) assigned to receive FC and ABS pulpotomies.	2	Ankaferd Blood Stopper® (ABS)	formocresol (FC)	no information	no information	no information	no information	no information	no information	no information	no information	no information	7	4	Turkey	Turkey	21	N\A	N\A
20507811	Short communication: Influence of different isolation methods on the survival of proximal ART restorations in primary molars after two years.	no information	1week, 1, 5, 12, 18, and 24 months	no information	804	no information	no information	no information	using random numbers	2	rubber dam isolation	cotton roll isolation	no information	no information	Netherlands universities's foundation for international cooperations (NUFFIC) and university of Nairobi + GC Europe and 3M ESPE	no information	no information	no information	no information	no information	no information	10	8	Kenya	Kenya	20	N\A	N\A
23342564	Effectiveness of oxidative potential water as an irrigant in pulpectomized primary teeth.	cross over	before irrigation, after instrumention and before filling	no information	40 patients	no information	no information	unclear as they mention double blinded withour specify who was blinded	irrigant selection in each case was assigned by simple randomization in blocks with matching to 4.	2	oxidative potential water (OPW)	1% NaOCl	no information	no information	PIFI 2010-11 and CONACYT 103311, 162651 grants.	no information	no information	no information	no information	no information	no information	1	19	Mexico	Mexico	1	1	included into systematic review (Intracanal irrigants for pulpectomy in primary teeth: a systematic review and meta-analysis) which was included in (A Systematic Review and Meta-Analysis of Nonvital Pulp Therapy for Primary Teeth) which was a base for guideline (Use of Non-Vital Pulp Therapies in Primary Teeth)
29070160	Bioactive Tricalcium Silicate-based Dentin Substitute as an Indirect Pulp Capping Material for Primary Teeth: A 12-month Follow-up.	split mouth	baseline, 1, 3, 6 and 12 months	no information	80 children	sample-size estimation indicated a minimum of 80 patients (160 teeth), with a clinically meaningful difference effect size (ES) of 30 percent in the success rates between both IPT agents after one year of follow-up, with an α equal to 0.05 and a study power (1-β) of 80 percent and the expectation of a 20 percent dropout rate, in a two-tailed test.	The procedure was implemented by an independent assistant who was not involved in the study and who kept researchers and evaluators blinded until after the statistical analysis was performed.	experimental examiner	Each tooth and treatment were randomly assigned by means of a two-stage block design, and opaque envelopes were used to achieve balance between the study groups in size;	2	a bioactive tricalcium silicate	light-activated calcium hydroxide	NCT02799927	clinicaltrial.gov	no information	clinical trial conducted according to the Consolidated Standards of Re- porting Trials (CONSORT) guidelines.	no information	no information	no information	2016-06-15	retrospective	9	19	Mexico	Mexico	9	0	0
25631723	An in vivo comparison of antimicrobial efficacy of sodium hypochlorite and Biopure MTAD™ against enterococcus faecalis in primary teeth: A qPCR study.	no information	pre- post instrumentation	no information	40 primary maxillary teeth	no information	no information	no information	no information	3	1- NaOCl 2.5% 2- Biopure MTADTM	0.9% Saline	no information	no information	no information	no information	no information	no information	no information	no information	no information	1	2	India	India	7	1	cited in systematic review (Intracanal irrigants for pulpectomy in primary teeth: a systematic review and meta-analysis) which was cited in (A Systematic Review and Meta-Analysis of Nonvital Pulp Therapy for Primary Teeth) which was a base for guideline (Use of Non-Vital Pulp Therapies in Primary Teeth)
24011296	Evaluation of three restorative techniques for primary anterior teeth with extensive carious lesions: a 1-year clinical study.	no information	3, 6, 9, and 12 months	no information	54 children	no information	no information	two examiners	unclearly mention (The maxillary primary incisors were randomly assigned to receive either composite post resto- rations, fiber post restorations or reversed post restorations.)	3	reversed post restorations.	1- post restorations, 2-fiber post restorations	no information	no information	The authors gratefully acknowledge that this report is based on a thesis submitted to the School of Dentistry, Isfahan University of Medical Sciences, in partial ful- fillment of the requirement for a MSc degree in Pediatric Dentistry (Grant #389337).	no information	no information	no information	no information	no information	no information	2	11	Iran	Iran	7	N\A	N\A
23754205	Clinical evaluation of sustained-release metronidazole gel versus metronidazole solution as an intracanal medicament in abscessed primary molars.	no information	pre and post operative, 7 days	no information	40 subject	no information	no information	no information	unclearly mention (Forty subjects were assigned randomly into two groups)	2	1- metronidazole gel, 2- metronidazole solution	no control group	no information	no information	no information	no information	no information	no information	no information	no information	no information	1	2	India	India	2	N\A	N\A
21070705	Comparing gray mineral trioxide aggregate and diluted formocresol in pulpotomized human primary molars.	no information	6 months	no information	152 children	no information	no information	examiners	(Randomization of the medicament used was done by an envelope draw.	2	gray mineral trioxide aggregate (GMTA)	diluted formocresol (DFC)	no information	no information	This study was supported by Michigan Institute for Clinical & Health Research and Delta Dental Foundation of Michigan.	no information	The authors declare no conflict of interest.	no information	no information	no information	no information	2	50	Canada	USA	25	0	0
20836956	Pulp exposure occurrence and outcomes after 1- or 2-visit indirect pulp therapy vs complete caries removal in primary and permanent molars.	no information	3, 6, 9, and 12 months	no information	123 participants	no information	they mentioned that the responsible for randomization was blinded but did not declare that the operator was informed before the procedure	blinded examiners	Teeth were randomly assigned for the treatment groups as: 1-visit IPT; 2-visit IPT; and DCE. For the random selection, lots were drawn	3	1- 1 visit indirect pulp therapy 2- 2 visits indirect pulp therapy	direct complete excavation	no information	no information	This study was supported by The Scientific and Technological Research Council of Turkey (project no. SBAG-AYD-459; 104S068).	no information	no information	no information	no information	no information	no information	11	31	Turkey	Turkey	69	1	cited directly in guideline ( Pediatric Restorative Dentistry)
20642467	A clinical evaluation of two glass ionomer cements in primary molars using atraumatic restorative treatment technique in India: 1 year follow up.	split mouth	12 months	no information	100 children	no information	was done randomly and restorations were placed by a single operator to avoid any differences in the procedure.	examiner	unclear mention the tooth selection for the restorative material was done randomly	2	1- Amalgomer CR, 2- Fuji IX	no information	no information	no information	no information	no information	no information	2005	no information	no information	no information	6	7	India	India	14	0	0
23346907	Indirect pulp treatment vs antibiotic sterilization of deep caries in mandibular primary molars.	no information	12, and 29 months	no information	50 children	no information	no information	examiner	unclear mention The teeth were randomly divided into two groups	2	a mixture of three antibiotics (3Mix-MP)	Calcium hydroxide indirect pulp treatment (CH-IPT)	no information	no information	This study was partially supported by Chulalongkorn University postgraduate research fund.	no information	no information	no information	no information	no information	no information	12	1	Thailand	Thailand	10	1	cited in (Primary Tooth Vital Pulp Therapy: A Systematic Review and Meta-analysis) which was cited in (Use of Vital Pulp Therapies in Primary Teeth with Deep Caries Lesions)
24164167	Assessment of oral hygiene and periodontal health around posterior primary molars after their restoration with various crown types.	no information	3, 6, and 18 months	no information	76 children	no information	no information	non blinded	unclear mention (The Use of Stainless Steel Crowns: A Systematic Literature Review)	5	1- open-faced stainless steel crown (OSSC), 2- veneered stainless steel crown (VSSC). 3- NuSmile Crowns, 4- Pedo Pearls crown.	Stainless Steel Crown,	no information	no information	no information	no information	The authors declare that they have no conflict of interest.	no information	no information	no information	no information	6	13	Turkey	Turkey	25	1	cited in ( The Use of Stainless Steel Crowns: A Systematic Literature Review) which is cited in (Pediatric Restorative Dentistry) and cited in (Use of Vital Pulp Therapies in Primary Teeth with Deep Caries Lesions)
22221174	The influence of smear layer removal on primary tooth pulpectomy outcome: a 24-month, double-blind, randomized, and controlled clinical trial evaluation.	no information	1 week, 1, 3, 6, 12, 18, and 24 months	no information	48 patient	Sample size was determined by assuming that the pulpectomy success rate would be 98.0% in Group 1 (G1) and 72.9% in Group 2 (G2), which were the success rates reported in previous trials, evaluated at least 12 months after the pulpectomies were carried out using the same chemomechanical preparation as G113 and G24,7,10–12.	they made the ranomization after step of instrumentation during the treatment A professor (J.A.F), not involved with the investigation, performed the randomization by tossing a coin.	patients and assessor	A professor (J.A.F), not involved with the investigation, performed the ran- domization by tossing a coin.	2	smear layer removal	non removal of smear layer	no information	no information	This research was supported by the National Council for Scientific and Technological Development–CNPq, Brazil (CNPq N 305351⁄2005-2).	The investigation was designed, analysed, and interpreted according to the Consolidated Standards of Reporting Trials (CONSORT)	The authors declare no conflict of interest.	2006-03-01	no information	no information	no information	10	12	Brazil	Brazil	34	1	cited in (A Systematic Review and Meta-Analysis of Nonvital Pulp Therapy for Primary Teeth) which was base of (Use of Non-Vital Pulp Therapies in Primary Teeth)
22211737	Calcium hydroxide partial pulpotomy is an alternative to formocresol pulpotomy based on a 3-year randomized trial.	no information	6, 12, 18, 24, 30, and 36 months	no information	56 child	unclear (A power calculation indicated that we needed 27 teeth in each group to demonstrate the effect at 90% power (Za = 1.96, Zb = 1.28).)	they made the ranomization after haemostasis was obtained, an assistant drew lots to randomly allocate	patients and evaluator	an assistant drew lots to randomly allocate the case to either the PP or the FP treatment group.	2	Ca(OH)2 partial pulpotomy (PP)	formocresol pulpotomy (FP)	no information	no information	This study was partially supported by Chulalongkorn University postgraduate research fund.	no information	There is no conflict of interest.	2004-11-01	no information	no information	no information	12	1	Thailand	Thailand	12	1	included in SR (Contemporary management of deep caries in primary teeth: a systematic review and meta-analysis) which was the base of EAPD CPG in (Best clinical practice guidance for treating deep carious lesions in primary teeth: an EAPD policy document) sent email on 21/09, no response
34321144	A Randomized Controlled Trial Comparing the Success of Mineral Trioxide Aggregate and Ferric Sulfate as Pulpotomy Medicaments for Primary Molars.	parallel	6, 12 months	no information	50 child	A prospective power analysis, using survival scores for MTA and FS from a similar study,21 was performed and determined that a sample size of 50 pulpotomies would achieve 76 percent power to reject the null hypothesis.	The sealed envelope with group alloca- tion was opened just before pulpotomy commencement.	unclear	The method of random digit table, created in Microsoft Excel 16.0 (Microsoft Inc., Redmond, Wash., USA) was used for group allocations, which were concealed in sealed envelopes and revealed only at the time of intervention.	2	(MTA, NuSmile®	ferric sulfate	no information	no information	no information	no information	no information	2017-11-01	no information	no information	no information	1	2	USA	USA	3	0	0
25102458	A randomised controlled trial of three aesthetic full-coronal restorations in primary maxillary teeth.	no information	baseline, 12 months	no information	39 children	Based on the primary outcome of restoration failure, and looking for a clinically important difference in proportion of restoration failures of 25% between groups (2-tailed alpha=0.05 and power of 0.80), a minimum of 35 crowns were required in each group, totaling 105 teeth. Given the possibility of 10% attrition in subsequent follow-ups, an additional 24 teeth were included in the study ensuring…	no information	no information	Randomisation was done by a statistician using permuted block randomisation. Randomisation was conducted on children rather than individual teeth. Block sizes of three individuals were used.	3	1- composite strip crowns, 2- pre-veneered stainless steel crowns (SSCs), 3- pre-fabricated primary zirconia crowns.	no information	no information	no information	no information	The design of this randomised controlled clinical trial followed the guidelines published by Consolidated Standards of Reporting Trials (CONSORT)	The authors declare that they do not have any commercial or associative interest that represents a conflict of interest in connection with this work.	no information	no information	no information	no information	5	2	UAE	UAE	61	0	0
29763354	Randomized Controlled Trial of Pulpotomy in Primary Molars using MTA and Formocresol Compared to 3Mixtatin: A Novel Biomaterial.	no information	6, 12 and 24 months after	no information	114 children	To calculate the appropriate sample size, 24 teeth were treated with MTA or 3Mixtatin and were followed up for three months. Considering pain as the primary outcome, there was 30% outcome difference between the two materials. Considering α = 0.05, power = 80%, and 30% outcome difference, a sample size of 37 teeth for each group was required which was increased to 50 to improve the validity of the…	no information	patients and outcome assessors	Randomization software (RandList, version 1.2; DatInf GmbH, Tubingen, Germany) was used to generate random allocation list	3	1- 3Mixtatin (a combination of simvastatin and 3Mix antibiotic) 2- MTA	Formosresol	IRCT138902203893N2	Iran registry clinical trial	no information	guidelines of the Consort Statement was followed.	no information	2013-01-01	2014-06-09	29-05-2016	retrospective	4	13	Iran	Iran	5	1	cited in (Contemporary management of deep caries in primary teeth: a systematic review and meta-analysis) which was a base for (Best clinical practice guidance for treating deep carious lesions in primary teeth: an EAPD policy document)
33719478	Evaluation of Mineral Trioxide Aggregate and Biodentine as pulpotomy agents in immature first permanent molars with carious pulp exposure: A randomised clinical trial.	split mouth	baseline, 6, 12 and 18 months	1:1 allocation ratio	30 patient	Sample size was calculated based upon the results of Alqaderi et al. [2014], who reported clinical success rate (primary outcome) for MTA = 90%. Since no clinical trials were found reporting the success rate of Biodentine in immature permanent teeth in paediatric patients at the time of participants enrolment, the success rate was assumed to be 55% according to expert opinion. Using α level = 0.0…	Allocation concealment was performed by the department secretary who obtained the random allocation list and informed the operator about the sequence just before placing the pulpotomy agent.	patients, outcome assessors clinically and radiographically	simple randomization 1:1 by computer-generated sequence software (random.org).	2	Biodentine	MTA	NCT03838094	clinicaltrial.gov	The authors have no financial affiliation (e.g., employment, direct payment, stock holdings, retainers, consultantships, patent licensing arrangements or honoraria), or involvement with any commercial organization with direct financial interest in the subject or materials discussed in this manuscript, nor have any such arrangements existed in the past three years.	no information	The authors deny any conflicts of interest related to this study.	Febreuary 2016	2016-02-01	2019-02-12	retrospective	2	1	Egypt	Egypt	8	0	0
26370520	A randomized trial of direct pulp capping in primary molars using MTA compared to 3Mixtatin: a novel pulp capping biomaterial.	no information	2, 6, 12 months	no information	83 children	According to the pilot study, which was con- ducted on 36 teeth equally distributed in four main groups and followed up for three months, the failure rates considering pain as the primary outcome were 11% with 3Mix- tatin and 22% with simvastatin. The outcome of the pilot study was only used to calculate the sample size and pilot cases were not included in the main study,	no information	participants, examiners	Random allocation list was generated using ran- domization software (RandList, version 1.2; DatInf GmbH, Tu ̈ bingen, Germany).	4	1-3Mixtatin, 2- 3Mix 3- simvastatingroups	MTA	no information	no information	This study was supported and funded by Tabriz University of Medical Sciences.	no information	The authors declare no conflict of interest.	2013-04-01	no information	no informations	no information	12	14	Iran	Iran	23	0	0
34192759	Comparative Evaluation of Indirect Pulp Therapy in Young Permanent Teeth using Biodentine and Theracal: A Randomized Clinical Trial.	no information	3 weeks, 3, 6, 12, 18, and 24 months	no information	55 patients	Considering type I error to be 5% (α – 0.05) and power equal to 80 % with 10% outcome difference and 10% dropout rate led to the required sample size of 45 which was divided into 3 equal groups of 15 each. The sample was increased to 20 in each group to improve the validity of the study as well as to compensate for possible follow up loss.	no information	patients and assessors	Simple randomization was done by asking the patients to choose one of the three differently colored balls which would determine the intervening material to be placed for IPT.	3	1- Biodentine, 2-Theracal	Dycal	CTRI/2018/02/014782	clinical trial registry india	no funding	no information	The authors deny any conflict of interest related to this study.	2016-12-01	no information	unclear	unaccessable registry	14	6	USA	India	5	0	0
21902998	Long-term outcomes of primary tooth pulpectomy with and without smear layer removal: a randomized split-mouth clinical trial.	split mouth	15 days, and at 1, 6, 12, 18, 24, 30, and 36 months	no information	18 children	no information	no information	two examiners	Each tooth was randomly selected, by tossing a coin, for an irrigation group	2	receive the citric acid solution for smear layer removal.	not received the citric acid solution.	no information	no information	Drs. Tannure, Azevedo, and Barcelos were supported by the Foundation for the Coordination of Improvement of Higher Education Personnel, Brasília/DF, Brazil.	no information	no information	no information	no information	no informations	no information	14	12	Brazil	Brazil	19	1	Cited in (A Systematic Review and Meta-Analysis of Nonvital Pulp Therapy for Primary Teeth) which was the base of ( Use of Non-Vital Pulp Therapies in Primary Teeth)
23534328	In vivo evaluation of lesion sterilization and tissue repair in primary teeth pulp therapy using two antibiotic drug combinations.	no information	1, 6, 12, and 24 months	no information	25 children	no information	no information	unclear (double blinded)	unclear mention (The selected 30 teeth were randomly divided into two groups Group A and Group B.)	2	3mix-MP	B a mixture of Ciprofloxacin, Tini- dazole and Minocycline	no information	no information	no information	no information	no information	no information	no information	no informations	no information	1	2	India	India	13	1	cited in (Nonvital Pulp Therapy for Primary Teeth) and (Use of Non-Vital Pulp Therapies in Primary Teeth)
20831133	Formocresol versus calcium hydroxide direct pulp capping of human primary molars: two year follow-up.	no information	6, 12 , 18, and 24 months	no information	84 patients	no information	no information	no information	Primary molars with deep caries and risk of pulp expo- sure during caries removal were randomly allocated by coin tossing to either of formocresol-premedicated direct pulp capping (PDC) or conventional direct pulp capping (CDC) groups.	2	formocresol-premedicated direct pulp capping (PDC)	conventional direct pulp capping (CDC)	no information	no information	no information	no information	no information	no information	no information	no informations	no information	12	5	Iran	Iran	21	1	cited directly in (Use of Vital Pulp Therapies in Primary Teeth with Deep Caries Lesion (vol 39, pg 146, 2017))
20642474	Two years survival rate of Class II ART restorations in primary molars using two ways to avoid saliva contamination.	no information	6, 12, 18, and 24 months	no information	232 children	no information	The group in charge of making the restorations or those who assessed the restorations did not have access to the randomization procedure. All children were allocated into the respective group before the restorations were made.	examiners	Each child was individually allocated into a group by the use of generated random numbers, and no restrictions were considered.	2	rubber dam	cotton roll group	no information	no information	The authors would like to thank CAPES for funding part of this research.	no information	no information	no information	no information	no informations	no information	22	27	Brazil	Netherlands	22	0	0
21678668	Reduction in bacterial loading using 2% chlorhexidine gluconate as an irrigant in pulpectomized primary teeth: a preliminary report.	no information	pre irrigation and post irrigation	no information	40 children	Sample size was calculated on the basis of a pilot study, consisting of 10 microbiological samples taken from necrotic primary root canals (5 corresponding to each irrigating solution), which were not included in the statistical analysis. Likewise, consistency and reliability tests for the diagnostic and results evaluator were carried out in an independent manner by means of an unweighted Kappa t…	no information	no information	the irrigant selected for each case was made from a list of random numbers generated by a computer.	2	2% chlorhexidine gluconate	sterile saline solution	no information	no information	This work was partially supported by FAI- UASLP C10-FAI-05-31.58, PIFI 2009 and CONACYT 103311 grants.	no information	no information	no information	no information	no informations	no information	1	20	Mexico	Mexico	11	1	cited in (Intracanal irrigants for pulpectomy in primary teeth: a systematic review and meta-analysis) which was cited in ( A Systematic Review and Meta-Analysis of Nonvital Pulp Therapy for Primary Teeth) which was a base for (Use of Non-Vital Pulp Therapies in Primary Teeth)
33683572	Long-term evaluation of primary teeth molar pulpotomies with Biodentine and MTA: a CONSORT randomized clinical trial.	no information	6, 12, 18, and 24 months	no information	68 children	Sample size was performed under the assumption of nonin- feriority study. Pulpotomy with MTA have a 95%of clinical success. Similar results can be achieved with Biodentine (maximum diference of 10% in clinical success between groups). Accepting an alpha risk of 0.05 and a beta risk of 0.2 in a one-sided test, a total of 78 subjects are necessary (36 in the MTA group and 36 in Biodentine group). I…	no information	2 evaluators	The molars were assigned randomly to either the control (MTA) group or the experimental (Biodentine) group using a random numbered table.	2	Biodentine	MTA	NCT01591278	clinicaltrial.gov	no information	The study design followed the CONSORT 2010 Statement: Updated guidelines for reporting parallel group randomized trials.	The authors declare that they have no confict of interest.	2012-02-01	2012-03-01	2012-05-03	retrospective	1	8	Spain	Spain	1	0	0
22900437	An evaluation of different caries removal techniques in primary teeth: a comparitive clinical study.	no information	no information	no information	80 patients	no information	no information	no information	unclearly mention the word (randomly) "The carious teeth were called “samples” and were randomly divided into four groups"	4	1- Caries removal by Airmotor, 2- Carisolv gel, 3- Papacarie.	Caries removal by hand instruments	no information	no information	no information	no information	no information	no information	no information	no information	no information	6	7	India	India	33	0	0
23211896	Comparison of gray mineral trioxide aggregate and diluted formocresol in pulpotomized primary molars: a 6- to 24-month observation.	no information	6, 12, 18, and 24 months	no information	168 children	A power analysis was conducted using a published meta-analysis that compared GMTA and FC for primary molar tooth pulpotomies.24 A minimum sample of 250 teeth was set to ensure that an adequate sample size was collected and recalled to show validity and 80% power, assuming 20% attrition. The target subject population was a total of 200 ASA I and II healthy 2.5- to 10-year-old children.	no information	3 examiners	no information	2	gray mineral trioxide aggregate (GMTA)	diluted formocresol (DFC)	no information	no information	This study was supported by the Michigan Institute for Clinical and Health Research (UL1RR024986), Ann Arbor, and Mott Children’s Health Center and Hurley Medical Center, Flint, Mich.	no information	no information	2007-03-01	no information	no information	no information	-	50	USA	-	N\A	N\A	N\A
23758458	Clinical efficacy of various root canal obturating methods in primary teeth: a comparative study.	no information	postoperative	no information	29 children	no information	no information	2 examiner	unclear (A homogenous mixture of zinc oxide and iodoform paste (Endoflas) was used according to the manufacturer’s instruction for filling the root canal using one of the randomly assigned assessed techniques.)	4	1-bi-directional spiral, 2-Pastinject	1- Lentulo spiral, 2- pressure syringe	no information	no information	no information	no information	no information	no information	no information	no information	no information	3	7	india	India	15	0	0
22077689	Treatment outcomes of pulpotomy in primary molars using two endodontic biomaterials. A 2-year randomised clinical trial.	no information	6, 12, and 24 months	no information	40 children	Statistically, if the effect size was taken to be 5% with ·=0.05 and 80% power, 25 teeth per treatment group would be considered sufficient. With an estimate of 20% drop-out per year for the two-year follow up, approximately 40 patients would be required.	no information	pediatric dentist examiner	unclear (For each patient, teeth were assigned randomly, to either the CEM cement group or the MTA group (split- mouth design).	2	calcium-enriched mixture	MTA	no information	no information	This trial was supported by Iran National Science Foundation and Iranian Center for Endodontic Research, Shahid Beheshti Medical University, Tehran, Iran.	no information	no information	no information	no information	no information	no information	3	27	Iran	Iran	40	1	cited in ( Primary Tooth Vital Pulp Therapy: A Systematic Review and Meta-analysis) whcih was base for (Use of Vital Pulp Therapies in Primary Teeth with Deep Caries Lesions). was cited in the results part + cited in (Contemporary management of deep caries in primary teeth: a systematic review and meta-analysis) which was the base for (Best clinical practice guidance for treating deep carious les…
29767382	Direct pulp capping in primary molars using a resin-modified Portland cement-based material (TheraCal) compared to MTA with 12-month follow-up: a randomised clinical trial.	split mouth	6, and 12 months	no information	46 children	Estimation of sample size was based on a study which showed a 12-month success rate of 90% for DPC with MTA (Hilton et al. 2013). Based on the hypothesis upon similar results between MTA and TheraCal in DPC treatment (Can- non et al. 2014), a sample size of 40 teeth in each group was calculated (α=5% and power=80%); which was increased to 46 samples in each group (i.e. 92 teeth in total) to impro…	no information	two examiners	Randomisation was performed by flipping a coin.	2	resin-modified Portland cement-based material (TheraCal)	MTA	IRCT201602063168N3	“Iranian Registry of Clinical Trials”	This study was supported by Tabriz University of Medical Sciences.	no information	Professor Leila Erfanparast declares that she has no conflict of interest with respect to the authorship and/or publication of this paper. Dr. Parastoo Iranparvar declares that she has no conflict of interest with respect to the authorship and/or publication of this paper. Professor Ali Vafaei declares that he has no conflict of interest with respect to the authorship and/or publication of this p…	2016-01-01	2016-10-06	2017-02-10	retrospective	7	4	Iran	Iran	12	0	0
22309243	Pulpotomy in caries-exposed immature permanent molars using calcium-enriched mixture cement or mineral trioxide aggregate: a randomized clinical trial.	parallel	6, and 12 months	no information	55 patient	Considering the effect size of 5% with a = 0.05 and 80% power, 25 teeth per treatment group showed to be sufficient. With an estimate of 10% annual dropout for the 1-year follow-up, approximately 55 patients were required.	The allocation of participants and the implementation took place centrally in ICER to ensure concealment.	examiners and analyst	Patients were randomly assigned to each group using computer-generated permuted blocks; each block contains four teeth.	2	calcium-enriched mixture cement	MTA	IRCT138805242345N1	Iran registry clinical trial	This work was supported by Rafsanjan Uni- versity of Medical Sciences [grant number 9⁄20⁄253].	no information	The authors declare no conflict of interest.	no information	2009-10-12	retrospective	no information	17	27	USA	Iran	48	1	cited in systematic review (Success of endodontic management of compromised first permanent molars in children: A systematic review) which was used in EAPD policy document (Best clinical practice guidance for clinicians dealing with children presenting with molar-incisor-hypomineralisation (MIH): an updated European Academy of Paediatric Dentistry policy document)
22046693	Endoflas, zinc oxide eugenol and metapex as root canal filling materials in primary molars--a comparative clinical study.	no information	3, 6, 12, 18 months	no information	45 primary teeth	no information	no information	no information	unclear mention the word "randomly" (Forty five primary molars were randomly divided into three groups of fifteen teeth each, based on the type of mate- rial used for root canal filling)	3	1- Endoflas FS, 2- Metapex	zinc oxide eugenol.	no information	no information	no information	no information	no information	no information	no information	no information	no information	12	2	India	India	22	1	cited in systematic review (A Systematic Review and Meta-Analysis of Nonvital Pulp Therapy for Primary Teeth) which was the base of ( Use of Non-Vital Pulp Therapies in Primary Teeth)
26531075	Three Incomplete Caries Removal Techniques Compared Over Two Years in Primary Molars with Asymptomatic Deep Caries or Reversible Pulpitis.	no information	6, 12, and 24 months	no information	42 children	no information	Prior to the beginning of the treatment, an assistant cast a concealed lot out of a box. Then, the allocation of treatment was immediately disclosed to the operator but not to the participants (both child and parent).	parents, children and evaluators	Each tooth was randomly allocated to one of the three techniques: IPT, MCRB/L, or MCRL. An online statistical computing pro- gram26 was used to generate the block randomization, with a block size of three.	3	1- IPT with both resin-modified glass ionomer (RMGI) base material and luting cement; 2- minimal caries removal with both RMGI base material and luting cement (MCRB/L); and 3- minimal caries removal with only RMGI luting cement (MCRL).	no information	no information	no information	This study was supported by The Research Fund for Postgraduate and Undergraduate Students of the Faculty of Dentistry and The Research Fund of the Graduate School, Chiang Mai University, Chiang Mai, Thailand.	no information	no information	no information	no information	no information	no information	N\A	N\A	N\A	N\A	N\A	N\A	N\A
21703078	Two-year survival rates of proximal atraumatic restorative treatment restorations in relation to glass ionomer cements and Postrestoration meals consumed.	no information	baseline, and 24 months	no information	804 participants	no information	no information	operator and assistance	Random numbers were used to assign each child to an operator, an assistant, a GIC material brand, and an isolation method.	3	1- GC Europe, 2-Netherlands and KMA and 3-Ketac Molar Easymix	no information	no information	no information	The authors acknowledge the financial and material support from the Netherlands Universities’ Foundation for International Cooperation, GC Europe, 3M ESPE Germany, and the University of Nairobi (Deans Committee).	no information	no information	2006-05-01	no information	no information	no information	10	14	Kenya	Kenya	13	0	0
23597217	Sodium hypochlorite versus Formocresol in primary molars pulpotomies: a randomized clinical trial.	split mouth	3, 6, 12 months	no information	24 children	no information	no information	pediatric dentist and principal investigator	were assigned randomly by the flip of a coin to one of the two treatment groups (FC control group vs. NaOCl experimental group).	2	NaOCI	FC pulpotomy	no information	no information	no information	no information	no information	no information	no information	no information	no information	2	4	Saudi Arabia	Saudi Arabia	10	1	Cited in ( Primary Tooth Vital Pulp Therapy: A Systematic Review and Meta-analysis) which was cited in (Use of Vital Pulp Therapies in Primary Teeth with Deep Caries Lesions). could not found inside the text the exact cited reference
21883559	Effect of a calcium hydroxide/chlorhexidine paste as intracanal dressing in human primary teeth with necrotic pulp against Porphyromonas gingivalis and Enterococcus faecalis.	no information	immediatly after treatment, 30 days and 72 hours	no information	28 patients	no information	no information	double blinded without specify who was blinded	The root canals were then dried and filled with a CH-based intracanal medication chosen by lottery.	2	CH p.a. and 2% CHX gel	CH p.a.	no information	no information	This study was supported by grants from The Sa ̃o Paulo State Research Foundation (Grant #07⁄54433-4 – financial support; Grant #2007⁄01183-0 – Doctorate scholarship).	no information	The authors deny any conflicts of interest. We affirm that we have no financial affiliation (e.g., employment, direct payment, stock holdings, retainers, consultantships, patent licensing arrangements, or honoraria), or involvement with any commercial organiza- tion with direct financial interest in the subject or materials discussed in this manuscript, nor have any such arrangements existed in t…	no information	no information	no information	no information	7	16	Brazil	Brazil	17	0	0
26892210	Survival Rate of Atraumatic Restorative Treatment (ART) Restorations Using a Glass Ionomer Bilayer Technique with a Nanofilled Coating: A Bi-center Randomized Clinical Trial.	no information	1, 6, 12, 18, and 24 months	no information	389 children	unclear the reference of success rate (city. It was calculated based on a minimally important difference of 20 percent in the success rates between treatment and control groups after two years, an α of five percent, and a power of 80 percent (using a two-tailed test).)	To guarantee the allocation concealment, the random list was consulted only after the patient was prepared to receive treatment. Therefore, both the dentists responsible for the randomization of children and the operators received the information about which material to use only after the patient was prepared to receive treatment.	two examiners	The children were assigned to one of the operators by a numerical list of randomization generated by computer;	4	1- bilayer technique ART restoration, 2- ART restorations plus nanofilled coating for GIC (NC), 3-bilayer-ART restorations plus NC.	ART restorations plus petroleum jelly	RBR-2nwk89	Brazilian Registry of Clinical Trials	no information	no information	no information	no information	20/05/2010	2014-09-07	retrospective	11	26	Brazil	Brazil	7	0	0
33728707	Stainless steel crown vs bulk fill composites for the restoration of primary molars post-pulpectomy: 1-year survival and acceptance results of a randomized clinical trial.	no information	1,3, 6, 12 months	1:1 allocation ratio	91 children	The sample size estimation was performed for a binary outcome non-inferiority trial using the website sealedenvelope. com based on the primary outcome—success of the endodontic treatment. The calculation was based on the success of the endodontic treatment for primary molars reported by Nakornchai et al4 of 96% for both groups after one year, con- sidering α of 5% and power of 80%. We considered …	After finishing the endodontic treatment, the randomization envelope was opened by a third person (ALP) and the child was treated according to the following treatment groups:	no information	based on randomly permuted blocks (2, 4, or 6, randomly sampled with equal probability). Opaque, sealed, and sequentially numbered envelopes were used to allocate the participants to the treatment groups (SSC and BF), and they were opened after the endodontic treat- ment completion.	2	bulk fill composite resin	Stainless steel crowns	NCT03186950	clinicaltrial.gov	The authors would like to thank 3M ESPE that donated some materials (Filtek Bulk fill composite resin and Scotchbond Universal Adhesive). This study was partially supported by the National Council for Scientific and Technological Development from the Brazilian Government (Grant Nos.: 309521/2015-7 and 306304/2015-5).	This manuscript was written following the CONSORT (Consolidated Standards of Reporting Trials) guidelines.	The authors declare no conflicts of interest.	January and March 2017	2016-07-01	2017-06-14	retrospective	4	26	Brazil	Brazil	4	0	0
30355428	A Comparison of Periodontal Health in Primary Molars Restored with Prefabricated Stainless Steel and Zirconia Crowns.	no information	baseline, 1, 3, 6 and 12 months	no information	13 children	The sample size was calculated using two separate studies,14,19 with gingival index (GI) scores of 1.71 ±0.50 (stand- ard deviation) for ZCs and 0.25+0.34 for SSCs, a significance level of five percent, and a test power of 80 percent. The minimum sample size required to perform a valid statistical comparison was determined to be 10 subjects.	no information	no blinding	no information	3	1- Stainless steel crown 2- zirconia crown	contralateral tooth	no information	no information	This study was financially supported by the Unit of Scientific Research Project (BAP) at Bezmialem Vakif University, Istanbul, Turkey (project number: BVU-BAP- 6.2016/ 42).	no information	no information	2017-01-01	no information	no infomration	no information	2	6	Turkey	Turkey	12	0	0
32522320	Success and Behavior During Atraumatic Restorative Treatment, the Hall Technique, and the Stainless Steel Crown Technique for Primary Molar Teeth.	parallel	after treatment, 6, and 12 months	no information	123 children	The study power was set at 80 percent (a equals 0.05). The authors estimated 20 percent attrition in samples (loss to follow-up) after 12 months. Hence, this study’s sample size was estimated to be a total of 120 teeth (approximately 40 teeth in each group).	The practitioner was blind to the allocation until the patient was assigned to the trial.	no blinding	One of the department staffers generated computer block randomization num- bers.	3	1- Hall technique 2- modified atraum atic restorative treatm ent,	stainless steel crowns	no information	no information	no information	no information	no information	2015-09-01	no information	no infomration	no information	0	3	Iran	Iran	8	0	0
29122067	The Clinical and Radiographic Success of Primary Molar Pulpotomy Using Biodentine™ and Mineral Trioxide Aggregate: A 24-Month Randomized Clinical Trial.	split mouth	6, 12, 18, and 24 months	no information	32 children	unclear mention (Thirty-two children in each group were required to detect a significant difference in the effect at 90 percent power.)	no information	two observers	Randomization of teeth was performed at the time of inclusion into the study. Randomization was based on the paired teeth, and it was performed using the flip of a coin for the choice of pulpotomy medicament.	2	Biodentine	MTA	no information	no information	no information	no information	no information	no information	no information	no infomration	no information	8	13	Turkey	Turkey	15	0	0
25197997	The effect of sodium hypochlorite application on the success of calcium hydroxide and mineral trioxide aggregate pulpotomies in primary teeth.	no information	3, 6, 9, and 12 months	no information	64 children	unclear (The required sample size for this study was 30 in each subgroup (80 percent power, two-sided five percent significance level) for the detection of a significant difference. A total of 64 children)	Following hemorrhage control, two teeth from each child were further randomly assigned by the toss of a coin by a blinded researcher to receive the two cleansing agents	evaluators	randomly divided by the toss of a coin by a blinded researcher into the two pulpotomy groups	2	Sodium hypochlorite (NaOCI)	saline	no information	no information	no information	no information	no information	no information	no information	no infomration	no information	16	11	Turkey	Turkey	20	1	cited in (Primary Tooth Vital Pulp Therapy: A Systematic Review and Meta-analysis) which cited in (Use of Vital Pulp Therapies in Primary Teeth with Deep Caries Lesions)
29663908	Randomized Clinical Trial of ART Class II Restorations Using Two Glass Ionomer Cements: One-Year Follow-Up.	no information	baseline, 6, and 12 months	euqal allocation ratio	33 children	For the sample size calculation, a 50 percent average survival rate of Class II ART restorations in primary teeth after 12 months was considered.6,24 Thus, a minimal sample size of 25 restorations per group was required to detect a difference of 35 percent	Allocation concealment was assured by the use of a third researcher who was responsible for the randomization process and who was not involved in the place- ment of the restorations or in the evaluation process.	the patient and the examiners	We used blocked random- ization (block sizes of two and four) with an equal allocation ratio to form the allocation list for the two comparison groups.	2	GCP Glass Fill, GCP-Dental	with Equia Fil, GC Europe	not provided	Brazilian Registry of Clinical Trials	no information	This paper followed the protocol established by the Consolidated Stan- dards of Reporting Trials Statement— CONSORT.	no information	no information	no information	no infomration	no information	3	8	Brazil	Brazil	14	0	0
25514079	A randomized clinical trial investigating the performance of two commercially available posterior pediatric preveneered stainless steel crowns: a continuation study.	split mouth	12 months	no information	36 participants	no information	no information	examiners	A NuSmile® crown was always placed first, and its allocation (left or right) in the arch was determined by a coin toss.	2	1- NuSmile 2-Kinder Krowns*	no information	no information	no information	no information	no information	no information	2010-06-01	no information	no infomration	no information	3	17	USA	Ireland	8	0	0
20836951	A microbiological assessment of polymer and conventional carbide burs in caries removal.	no information	before and after caries removal	no information	24 children	no information	no information	no information	unclear mention word "randomly" (All children were treated by the same pédiatrie dentist. One of the primary molars was prepared with a Smartbur, and the other one was prepared with a carbide bur (assigned randomly).	2	polymer burs (Smartburs)	conventional carbide burs	no information	no information	The authors wish to thank SS White Burs, Inc, Lakewood, NJ, for providing the Smartburs and necessary information used in this study, which was supported financially by the Scientific Research Foundation of Cazi University, Ankara, Turkey (grant no. 03/2004-07).	no information	no information	no information	no information	no infomration	no information	4	8	Turkey	Turkey	1	0	0
29070159	Performance of Universal Adhesive in Primary Molars After Selective Removal of Carious Tissue: An 18-Month Randomized Clinical Trial.	no information	1, 6, 12, and 18 months	no information	44 children	unclear the evidence of success rate they considered ( The sample size was estimated based on the following parameters: a significance level of five percent; confidence interval of 95 percent; power of 80 percent; and important difference of 30 percent in the success rate between the comparison groups after 18 months of follow-up. Adding 10 percent due to loss during the follow-up period, the tot…	The allocation assignment was revealed by a staff member who was not involved in any of the phases of the clinical trial.	patients and evaluators	Thus, the teeth were randomly allocated to each group according to a sequence obtained in appropriate software (Random Allocation 2.0, Isfahan, Iran).	2	1- self-etch, 2-etch-and-rinse	no information	NCT02293304	clinicaltrial.gov	The authors wish to thank CAPES/PNPD (Coordination of Improvement of Higher Education Personnel / National Postdoctoral Program) and FAPERGS (Foundation for Research Support of Rio Grande do Sul) (grant 6/2551 -0000194- 4), Brazilian funding agencies, for financial support. This study was also partially supported by National Council for Scientific and Technological Development from the Brazilian …	The experimental design followed the CONSORT (Consolidated Standards of Reporting Trials) statement.	no information	2014-05-01	2014-05-01	2014-11-18	retrospective	17	16	Brazil	Brazil	12	0	0
28292338	Antibacterial Effect of Calcium Hydroxide With or Without Chlorhexidine as Intracanal Dressing in Primary Teeth With Apical Periodontitis.	no information	1 month, 72 hours	no information	40 children	no information	a simple randomization by an investigator in a blinded fashion into two groups (1 and 2),	microbilogical analyst	A total of 40 root canals were subjected to a simple randomization by an investigator in a blinded fashion into two groups (1 and 2), each containing 20 canals. The random- ization was done by a computational random number generator.	2	calcium hydroxide (CH) with CHX	calcium hydroxide (CH) withour CHX	no information	no information	no information	no information	no information	no information	no information	no information	no information	33	22	Brazil	Brazil	5	0	0
21703067	Success rates of mineral trioxide aggregate, ferric sulfate, and formocresol pulpotomies: a 24-month study.	split mouth	6, 12, and 24 months	no information	32 children	no information	no information	4 evaluators	unclear mention word "random" (Four primary molars in different quadrants in eaeh patient were randomly assigned to reeeive MTA, FS, FC, or zinc oxide eugenol (ZOE) pulpotomies.)	4	1- MTA, 2- FS, 3- FC	Zinc oxide eugenol	no information	no information	no information	no information	no information	no information	no information	no information	no information	10	11	Turkey	Turkey	55	1	cited directly in (Use of Vital Pulp Therapies in Primary Teeth with Deep Caries Lesions)+ indirectly was cited in systematic review that was the base of EAPD policy CPG
21902995	A clinical study evaluating success of 2 commercially available preveneered primary molar stainless steel crowns.	split mouth	baseline, 3, 6, 9, and 12 months	no information	18 children	no information	no information	examiners	unclear mention word "randomly" (Pair matched molars were randomly designated to receive a NuSmile crown or a Kinder'Krown.)	2	1- NuSmile* Primary Crowns, 2- Kinder'"Krowns	no information	no information	no information	no information	no information	no information	2008-01-01	no information	no information	no information	5	17	Ireland	Ireland	20	1	cited indirectly in (The Use of Stainless Steel Crowns: A Systematic Literature Review) which was cited in (Use of Vital Pulp Therapies in Primary Teeth with Deep Caries Lesions)
23265162	Multi-surface composite vs stainless steel crown restorations after mineral trioxide aggregate pulpotomy: a randomized controlled trial.	split mouth	6, and 12 months	no information	40 children	no information	no information	examiners	A tooth in each pair was randomly allocated by coin toss to either the experimental group (MTA/composite) or the control group (MTA/SSC),	2	MTA/Composite	MTA/ Stainless steel crown	no information	no information	no information	no information	no information	2009-06-01	no information	no information	no information	1	22	USA	USA	43	1	Cited directly in (Use of Vital Pulp Therapies in Primary Teeth with Deep Caries Lesions)
28583242	Postoperative Pain After Root Canal Preparation with Hand and Rotary Files in Primary Molar Teeth.	no information	six, 12, 24, 48, and 72 hours and after one week,	no information	110 children	Based on data from a previous study,8 results of a power calculation revealed that the sample size for each group was a minimum of 50. This value had been determined by projecting the power as 0.91, effect size equals 0.713, and a significance level of 0.05.	Allocation was completed by a trained dental assistant who was blinded to the study procedures in order to prevent bias.	investigator, parents and patients, and operator	To randomize the patients, each patient was assigned a number. The numbers in each group were written on paper, and each one was kept in a sealed envelope.	2	up to size 35 w ith Revo-S rotary instrument	up to size 35 w ith hand files	no information	no information	no information	no information	no information	no information	no information	no information	no information	14	5	Turkey	Turkey	18	1	cited directly in (Use of Non-Vital Pulp Therapies in Primary Teeth)
22353416	A new haemostatic agent's effect on the success of calcium hydroxide pulpotomy in primary molars.	split mouth	1, 3, 6, 9, and 12 months	no information	20 children	no information	no information	examiner	unclear mention word "random"( Forty-eight teeth were selected and randomly divided into 2 treatment groups of 24 teeth (11 first and 13 primary second molars) each.)	2	applying a solution of ABS for 10 to 15 seconds;	placing steriie, saiine-wetted cotton peiiets	no information	no information	no information	no information	no information	no information	no information	no information	no information	13	12	Turkey	Turkey	16	1	cited in (Primary Tooth Vital Pulp Therapy: A Systematic Review and Meta-analysis) which was cited in (Use of Vital Pulp Therapies in Primary Teeth with Deep Caries Lesions)
29070158	Partial Pulpotomy in Immature Permanent Molars After Carious Exposures Using Different Hemorrhage Control and Capping Materials.	no information	baseline, 6, 12, 18, and 24 months	no information	80 teeth	no information	The clinician who carried out all treatments was given a sealed envelope by an other investi- gator before starting the procedure.	examiners	Block randomization of allocation was done by using sequentially numbered opaque-sealed envelopes (SNOSEs)26 to provide allocation concealment.	4	1-MTA proceeded with sodium hypochlorite or 2-MTA proceeded with saline	1-calcium hydroxide proceeded with Sodium hypochlorite or 2-Calcium hydroxide proceeded with saline	no information	no information	The authors wish to thank the Scientific Research Unit of Hacettepe University, Ankara, Turkey, for its support of this study via a PhD thesis grant (TDK-2015-6202).	no information	no information	no information	no information	no information	no information	3	11	Turkey	Turkey	23	0	0
29793564	Mineral Trioxide Aggregate Partial Pulpotomy Versus Formocresol Pulpotomy: A Randomized, Split-Mouth, Controlled Clinical Trial with 24 Months Follow-Up.	split mouth	6, 12, and 24 months	no information	25 children	A minimum sample size of 50 teeth for the study (25 teeth in each treatment group) was determined, according to the sample size required for 80 percent power, a 95 percent confidence coefficient, and 0.08 acceptable effect size.	Prior to treatment, one of the clinical examiners not in- volved in the pulp treatment performed a random sequence	parents, participants and examiners	a random sequence generation procedure using the website www.randomizer.org to obtain a series of randomized real numbers corresponding to cases one to 25.	2	Partial pulpotomy with MTA	formocresol pulpotomy (FP)	NCT02286648	clinicaltrial.gov	This work was supported by Mashhad University of Medical Sciences, Mashhad, Iran (grant no. 921762).	no information	no information	2014-12-01	2014-02-01	2014-11-10	Prospective	3	1	Iran	Iran	7	1	cited in (Contemporary management of deep caries in primary teeth: a systematic review and meta‑analysis) whcih was the main source for (Best clinical practice guidance for treating deep carious lesions in primary teeth: an EAPD policy document) 2022
20298652	Mineral trioxide aggregate produces superior outcomes in vital primary molar pulpotomy.	no information	12, 24, and 36 months	no information	112 patients	no information	no information	examiners	Pulp therapy techniques were randomly assigned using a computer-generated random numbers table.	4	1- Eugenol-free FS, 2-Mineral trioxide aggregate, 3-Ferric sulfate/mineral trioxide aggregate.	Ferric sulfate.	no information	no information	no information	no information	no information	2005-01-01	no information	no information	no information	1	15	Canada	Canada	35	1	cited directly (Use of Vital Pulp Therapies in Primary Teeth with Deep Caries Lesion (vol 39, pg 146, 2017))
34740265	Resorbable Collagen Barrier Impeding the Extrusion of Obturating Material in Primary Molars Undergoing Resorption - A Randomized Clinical Trial	no information	pre and post operative treatment	no information	47 children	unclear (Calculation of sample size was done following power analysis which was 80% for this study.)	no information	no information	One mesial and one distal canal of each selected tooth were randomly assigned to test or control group by using flip coin method by the parent.	2	canals with collagen barrier	canals without collagen barrier	no information	no information	no information	no information	no information	no information	no information	no information	no information	0	8	India	India	0	0	0
34654496	An 18-Month Prospective Randomized Clinical Trial Comparing Zirconia Crowns with Glass-reinforced Fiber Composite Crowns in Primary Molar Teeth	split mouth	1 week, 3, 6, 12 , and 18 months	no information	30 children	Sample size selection was accomplished with a power analysis at a significance level at the 95th percentile confidence level and a power of 80 percent, with a 0.5 estimated effect size, checked using G power 3.1.9 software (Heinrich-Heine-University, Dusseldorf, Germany). The sample size was calculated to require 27 subjects requiring two crowns each. The patient loss was estimated to be 10 perce…	The principal investigator would deliver the randomization assignment to the operator at the time of the first operative procedure. The operator was blinded to the tooth selection until beginning tooth preparation to receive the designated crown.	no blinding	The type of crown to be placed was randomly assigned to a tooth by computer randomization software (Random.org, Randomness and Integrity Services Ltd., Dublin, Ireland).	2	Glass-reinforced Fiber Composite Crowns	Zirconia Crowns	CTRI/2020/06/026051	Clinical Trial Registry- India	This study was partly sponsored by NuSmile.	no information	no information	2018-10-01	27\06\2020	23\06\2020	retrospective	1	1	India	India	2	0	0
34937613	LSTR Antibiotic Paste Versus Zinc Oxide and Eugenol Pulpectomy for the Treatment of Primary Molars with Pulp Necrosis: A Randomized Controlled Trial	no information	3, 6, 9, and 12 months	no information	70 children	The sample calculation was performed using the OpenEpi 3.01 software (Andrew G. Dean and Kevin M. Sullivan, www.OpenEpi.com), in which the following criteria were used: success rates of 63 percent for ZOE13 and 93 percent for CTZ paste21; the ratio of exposed to unexposed teeth of one to one; test power of 80 percent; and significance level of 95 percent. The sample was defined as 36 teeth per gr…	The envelopes were opened in front of the patients by a dental assistant who was not connected with the study. The envelopes were opened before the pro- cedures began to allow the appropriate instruments to be organized for each technique.	blinded patients and examiner	Randomization was performed using Random Allocation 1.0 software (Mahmood Saghaei, Iran) according to the type of paste to be used.27	2	CTZ	Zinc Oxide and Eugenol Pulpectomy	1- NCT03650036 2- RBR-8xt8wx	1- clinicaltrial.gov 2- Brazilian registry of clinical trial	no information	followed the recommendations of the Consort Statement	no information	no information	2018-06-01	2018-08-01	Prospective	1	9	Brazil	Brazil	2	0	0
35986471	Clinical and Radiographic Success of 2% Chlorhexidine Gluconate with Mineral Trioxide Aggregate in Indirect Pulp Treatment of Primary Molars	split mouth	6, and 12 months	no information	40 chidren	The sample size was calculated from a study that evaluated IPT performed with MTA and Biodentine.25	After the informed consent was signed and immediately before beginning treatment on the first molar, envelopes were unsealed and the treat- ment was started on the tooth on the right side.	examiners	the randomization process, 40 black envelopes were prepared. Twenty envelopes were marked with MTA and CHX and the other 20 envelopes with MTA only. The envelopes were sealed, randomly mixed and num- bered from one to 40.	2	CHX+ MTA	MTA	NCT04770792	Clinicaltrials.gov	no information	no information	no information	2019-10-01	2019-04-01	2021-02-01	retrospective	2	6	Saudi Arabia	saudi Arabia	0	0	0
34783404	Evaluation of composite restorations in primary molars subjected to selective caries removal associated with antimicrobial photodynamic therapy: A randomized controlled trial	no information	1 week, 6, and 12 months	no information	26 children	The sample size was calculated based on the study by Donmez et al,24 which used the same method of evalua- tion applied in our study (FDI World Dental Federation- clinical criteria for the evaluation of direct and indirect restorations). The chi-squared test for sample size calcu- lation was carried out by PASS 15 Power Analysis and Sample Size Software (2017; NCSS, LLC, Kaysville, Utah, USA, ncs…	by an auxiliary operator (LP) not involved in the intervention nor assessment. The sealed envelopes were opened in sequence only after participant details and consent were obtained.	examiners and analyst	Randomization was performed based on a computer-generated list (www.random.org), and the results were kept in opaque sealed and sequentially numbered envelopes	2	selective caries removal (SCR) associated with aPDT	selective caries removal (SCR)	1- NCT02908789 2- U1111-1183-0523	1- clinicaltrials.gov 2-Brazilian registry of clinical trial	This study was supported by the Jovem Cientista Nosso Estado— Fundaçãode Amparo apesquisa do Estado do Riode Janeiro (FAPERJ E-26/202.712/2018) (LAA). LRRP was supported by the Fundação de Amparo a pesquisa do Estado do Rio de Janeiro (FAPERJ/ E-26/202.974/2019). LVF's master's degree was supported by the CAPES program.	This study is a randomized, controlled, double-blind clinical trial, conducted in accordance with CONSORT standards	The authors declare that they have no conflict of interest.	Mrach 2018	Mrach 2016	2016-09-01	retrospective	2	17	Brazil	Brazil	3	0	0
34856038	Efficacy of an iodoform-based filling material for pulpectomy of primary teeth: A 24-month non-inferiority randomized clinical trial	parallel	1 week, 3, 6, 12, 16, and 24 months	1:1 allocation ratio	61 children	A minimum sample size, based on an estimated success rate of 89% for the CaOH/Iodof paste,13 a limit of non- inferiority of 20% with 80% power and one-sided α of 0.05, was calculated. Under these parameters and considering the same estimated success rate for the experimental paste, a minimum sample size was 60 teeth. Accounting for clustering, 40% was added further, with 20% compensating possible…	This sequence was generated for each stratum by a researcher who was blinded to clinical procedures (FMM), allocated group was disclosed only when the tooth was prepared to be filled.	patients, operators, and examiner	The tooth was the unit of randomization with a 1:1 allocation ratio. The random allocated sequence was generated on the www.sealedenvelopes.com platform. Permuted blocks (2, 4, 6 or 8 samples) were used in randomization process, which was stratified by the type of teeth (anterior or posterior primary teeth).	2	iodoform-based paste (Guedes-Pinto –(GP))	calcium hydroxide and iodoform (CaOH/Iodof paste; Vitapex®)	NCT02216942	clinicaltrials.gov	Coordenação de Aperfeiçoamento de Pessoal de Nível Superior	The manuscript was written following the Consolidated Standards of Reporting Trials (CONSORT) statement	The dental company Angelus does not have any commercial interest in any materials used in the research. The University of São Paulo holds Brazilian patent for the Guedes-Pinto paste, and ACVM-M and FMM are appointed as inventors. Other authors declare that they do not have any conflict of interests.	2015-01-01	2015-01-01	2014-08-01	Prospective	4	34	Brazil	Brazil	2	0	0
34398412	Full coverage crowns for rehabilitation of MIH affected molars: 24 month randomized clinical trial	parallel	6, 12, and 24 months	allocation ratio of 1:1:1	46 children	no information	no information	Open Label	The selected sample was randomly distributed into three parallel treat- ments with an allocation ratio of 1:1:1 using block rand- omization technique using a computer-generated sequence of numbers.	3	1- of zirconia, 2- lithium disilicate.	cast metal crowns	no information	no information	The authors received no fnancial support for the research, authorship and/ or publication of this article.	no information	The authors declared no potential conficts of interest with respect to the research, authorship and or publication of this article.	no information	no information	no information	no information	10	1	India	India	1	0	0
35799339	Direct Pulp Capping of Primary Molars with Calcium Hydroxide or MTA Following Hemorrhage Control with Different Medicaments: Randomized Clinical Trial	factorial	6, 12, 18 and 24 months	no information	55 children	The power analysis determined that a sample size of 120 would be required to achieve 80 percent power to detect an effect size (W) of 0.256 using a one degree of freedom chi-square test where α equals 0.05.	Before each session, a sealed envelope containing the choice of treatment (the hemorrhage control solution and the pulp capping material to be used) was given to the operator by the investigators to provide allocation concealment	investigators	Sequentially numbered opaque-sealed envelopes were used for block randomization of teeth in the study groups.	6	unclear (SS+CH, FS_CH, SH+CH, SS+MTA, FS_MTA, AND SH_MTA)	unclear(SS+CH, FS_CH, SH+CH, SS+MTA, FS_MTA, AND SH_MTA)	no information	no information	The authors thank Hacettepe University Scientific Research Unit, Ankara, Turkey for its support via a PhD. Thesis Grant (Project: 07-D04-201-001).	no information	no information	2007-06-01	no information	no information	no information	7	12	Turkey	Turkey	0	0	0
34138499	Continued root development of immature permanent teeth after regenerative endodontics with or without a collagen membrane: A randomized, controlled clinical trial	no information	3, and 6 months	no information	80 children	Sample size was determined by statistical power analysis according to a previous study.12 The increases in root thickness in the control and experimental groups after 6 months were 5.8% ± 1.2% and 4.5% ± 1.6%, respectively.12 To achieve 90% power and a 5% significance level using the t test for testing 2 independent means, a sample size of 46 teeth was needed, with an anticipated loss to follow-u…	no information	examiners	The envelope method was used for randomization. A total of 80 group information notes (40 for the experimental group and 40 for the control group) were packed randomly into 80 opaque envelopes after generating a random sequence; each envelope was numbered sequentially	2	regenerative endodontics (REPs) with a collagen membrane	regenerative endodontics (REPs) without a collagen membrane	ChiCTR2000034180	Chinese clinical trial registry	This work was supported by a grant from the Capital Health Development Research Special Fund (Grant No. 2014-3-4104).	no information	The authors deny any conflicts of interest related to this study.	2014-01-01	30/06/2020	27/06/2020	retrospective	8	4	China	China	6	0	0
35751744	Outcome of vital pulp therapy in deeply carious molars affected with molar incisor hypomineralisation (MIH) defects: a randomized clinical trial	no information	1 week, 3, 6, 12, and 24 months	a one: one allocation ratio.	50 children	The sample size was determined at a power of 80% to detect a 30% diference in the success rate over the study period between groups at a 5% signifcance level, based on a previ- ous clinical study (Taha et al. 2017). Considering two groups (IPT and pulpotomy), the minimum sample size was deter- mined to be at least 23 teeth/subjects per group (total n=46).	no information	analyst	The subjects were randomly allocated using a website- generated number of simple randomization for either of two groups: Group 1—indirect pulp treatment (IPT) (n=26 teeth) or Group 2—pulpotomy (24 teeth).	2	1- indirect pulp treatment (IPT), 2-pulpotomy (partial or complete).	no information	NCT03735069	clinicaltrial.gov	This project was supported by the Deanship of Research, at Jordan University of Science and Technology, Irbid 22110, Jordan (Research Grant no: 20170181).	no information	There are no fnancial or non-fnancial interests that are directly or indirectly related to the work submitted for publica- tion.	2017-06-01	2017-09-01	2018-11-01	retrospective	12	0	Jordan	Tunsia	0	0	0
25197990	The role of glass ionomer cement on the remineralization of infected dentin: an in vivo study.	no information	2,10, 15 months	no information	35 pactient	no information	no information	evaluator	The teeth were then randomly assigned to two groups. A sortition was carried out to define the first material to be used. The second tooth was restored with the other material and so on until the last tooth was selected.	2	a high viscosity GIC (Ketac Molar Easy Mix, 3M ESPE,	a one-mm thick piece of an inert material (utility wax, Epoxiglass,	no information	no information	no information	no information	no information	no information	no information	no information	no information	3	8	Brazil	Brazil	N\A	N\A	N\A
23211895	Pulpotomy versus pulpectomy for carious vital primary incisors: randomized controlled trial.	split mouth	up to 23 months	no information	29 participants	no information	no information	radiographic evaluators	An incisor in each pair was randomly assigned, by a coin toss,	2	Pulpectomy	formocresol pulpotomy (FP)	no information	no information	no information	no information	no information	no information	no information	no information	no information	N\A	N\A	N\A	N\A	N\A	N\A	N\A
23930631	Sodium hypochlorite vs formocresol as pulpotomy medicaments in primary molars: 1-year follow-up.	no information	6, 12 months	no information	100 participants	According to two prior studies (Zurn and Seale21 and Vargas et al.19), the sample size of 40 in each group, with 95 percent confidence and a power of 86 percent, could detect the differences between the two groups (FC and NaOCl) at the 12- month follow-up. The success rates were 97 percent and 76 percent, respectively in the two studies. Considering the probability of a 20 percent dropout, a samp…	no information	evaluators	Each child was randomly allocated to one of the two groups using the Research Randomizer program (available at www.randomizer.org;	2	3 percent sodium hypochlorite (NaOCl)	formocresol (FC pulpotomy	no information	no information	This research was supported by the vice chancellor for research, Mashhad University of Medical Sciences, Mashhad, Iran.	no information	no information	2010-01-01	no information	no information	no information	1	5	Iran	Iran	16	1	was cited in "Primary Tooth Vital Pulp Therapy: A Systematic Review and Meta-analysis" which was the base of " Use of Vital Pulp Therapies in Primary Teeth with Deep Caries Lesions"
36098905	Evaluation of the efficacy of a 2-step etch-and-rinse, 2-step self-etch and 1-step self-etch adhesive systems, in class II primary molars restorations. An one year prospective, randomized clinical trial	no information	6, 12 months	allocation ratio of 1:1	101 participants	The primary outcome measure of the study was defned as the clinical efcacy of the adhesive systems assessed after 12 months of their application and it was assumed a clini- cally relevant efect of at least 0.4 (based on the investi- gators' experience and on past studies conducted by the group) (Vinagre et al. 2020). The efcacy is considered as the average values of the aesthetic, functional and …	Allocation was revealed to the operator after cavity preparation by opening of a sealed envelope. Although patients and evaluators were blinded to group	patients and evaluators	teeth were set as the unit of randomization and distributed following a block randomization list with block sizes of three corresponding to the possible treatments, to ensure group consistency during recruitment.	3	1-GI- ClearflTMS3 Bond Plus (CSB) 2- GII- ClearflTMSE Protect Bond (CSEPB) 3-GIII- Prime&Bond®XP (PBXP).	no control group	ISRCTN11458186	Iran registry clinical trial	no information	no information	We further state they have no confict of interest regarding this work.	2016-09-01	2016-09-01	25/11/2019	retrospective	3	4	Portugal	Portugal	1	0	0
34599744	Treatment time, pain experience and acceptability of the technique for caries removal in primary teeth using the ART approach with or without Brix3000™ papain gel: a preliminary randomised controlled clinical trial	no information	during and at the end of the treatment	1:1 allocation ration	20 children	The present study is part of a larger study,the primary outcome of which is the evaluation of the longevity of restorations made after ART+Brix3000TM treatment or ART. The sample calculation was based on Motta et al. (2013), in which the standard deviation and mean of the longevity of restorations performed with glass-ionomer cement after using the ART technique (mean 1.63±2.03 months) and mechan…	Allocation was concealed using sequentially numbered, opaque, sealed envelopes containing the treatment allocation cards, which were prepared before the trial. The operator (TFS) did not open the envelope until the time of the dental appointment. The list was kept confdential until the end of the analyses.	dental health technicians (timekeeper)	Children of both sexes were allocated into the two treatment groups using a random numbers table (generated at https:// www.random.org) and stored in an Excel spreadsheet by a researcher (MLM) diferent from the operator (TFS).	2	Treatment (ART) associated with Brix3000TM	ART without Brix3000TM	NCT U1111-1243-6328.	Brazilian Registry of Clinical Trials (ReBEC)	We would like to express our thanks to Brix SRL Argentina for donating the Brix3000TM. This study was financed in part by the Coordenação de Aperfeiçoamento de Pessoal de Nível Superior—Brazil (CAPES)— Finance code 001, and Fundação Carlos Chagas de Amparo à Pesquisa no Estado do Rio de Janeiro (FAPERJ Grant no: E-26/202.766/2019). **The authors declare that Brix3000TM was donated for the study b…	ratio, followed the CONSORT recommendations (Schulz et al. 2010).	The authors declare that Brix3000TM was donated for the study but any researcher have direct connection with the com- pany involved in the donation. Besides, the company did not interfere in the analysis and results of this research.	2019-09-01	Semptember 2019	2020-01-01	retrospective	0	4	Brazil	Brazil	0	0	0
35152509	Postoperative pain after primary molar pulpectomy using rotary or reciprocating single files: A superior, parallel, randomized clinical trial	parallel	6, 12, 24, 48 and 72 h and 1 week after treatment	an allocation ratio of 1:1	164	Based on the findings from a pilot study on twenty-two children, the sample size was calcu- lated. At a 5% significance level and 80% power, the sample used the following formula for binary outcomes12,13: N = 2 × (Zα + Zβ) 2 × P1 (1 − P1) + P2 (1 − P2)/∆2 , where P1 and P2 are the proportions of participants with outcome in the OneShape and WaveOne Gold single-file groups, respectively, obtained …	an independent dental assistant who was blinded to the randomization sequence. ** there was unclear information whether the concealment was opend before the treatment immediatrly or not	children, parents, analyst, assessor	Block randomization was adopted to obtain two balanced groups. A randomization list using the computer-generated online software ‘https://www.seale denvelope.com/simple-randomiser/v1/listsGenerating’ was used.	2	OneShape file with continuous rotation	WaveOne Gold file with reciprocation movement	NCT05057325	clinicaltrial.gov	None	no information	The authors declare that there is no conflict of interest.	2021-01-01	2021-01-01	Semptember 2021	retrospective	5	2	Egypt	Egypt	3	0	0
36099230	Dilute Silver Diamine Fluoride (1:10) Versus Light Cure Calcium Hydroxide as Indirect Pulp Capping Agents in Primary Molars - A Randomized Clinical Trial	no information	1, 6, and 12-month	no information	59 patients	Calculation of sample size was done following power analysis using nMaster2.0 software. A minimum of 20 samples were required in each group to estimate the difference at 95% confidence level and 10% relative precision. The sample size was calculated as per the article by Sinha et al.	no information	no information	The randomization was carried out by the parent choosing one of the two colored balls from an opaque bag each denoting the name of the procedure (diluted silver diamine fluoride or light-cured calcium hydroxide) with 1:1 distri- bution ratio.	2	diluted silver diamine fluoride	light-cured calcium	no information	no information	no information	no information	no information	no information	no information	no information	no information	0	8	India	India	0	0	0
35579583	Effectiveness of applying proximal enamel caries with fluoride-releasing sealant and fluoride varnish on caries progression in permanent teeth: A 12-month split-mouth randomized clinical trial	split mouth	6, 12 months	no information	50 patients	Sample size estimation was based on the results of the effectiveness of a sealant and fluoride varnish. The average effectiveness percentages of the sealant and fluoride varnish were about 90%14and 70%,14–16 respectively. The sample size was calculated based on the expected differ- ence of 20% in the success rates between the two methods.	unclear (method. The operator was blinded to the randomization.)	assessor	via simple randomization using the coin toss method.	2	a fluoride-releasing sealant	fluoride varnish	TCTR20191027003	Thai clinical trial	none	no information	The authors declare that they have no conflicts of interest.	2019-05-01	2019-06-01	2019-10-01	retrospective	0	3	Thailand	Thailand	0	0	0

## Sheet: Transparency scores
		Title and abstract		Trial design	Participants		Intervention	Outcomes	sample size	randomization		Blinding	statictical Method		participant flow		Baseline data	Numbers analyzed	registration Protocol	funding	total score	RoB 2 tool
key	title	Title score	abstract score	trial design	Eligibility criteria	settimg and location	intervention	1ry and 2ry outcome	sample size	sequence generation	allocation concealment	blinding	Hyposthesis testing	Estimated effect size	flow diagram	losses and Exclusions	baseline data	Number analyzed	registration Protocol	funding
30345963	Prospective Randomized Clinical Trial of Primary Molar Crowns: 24-Month Results.	2	2	2	1	1	2	1	2	2	2	0	1	0	0	2	1	2	0	1	24	High
30788777	Direct pulp capping versus pulpotomy with MTA for carious primary molars: a randomised clinical trial.	2	1	0	2	2	2	2	2	2	2	1	2	2	2	2	1	1	0	1	29	Some Concerns
30324561	Comparison of resin modified glass ionomer cement and composite resin in class II primary molar restorations: a 2-year parallel randomised clinical trial.	2	2	2	2	2	2	2	2	2	2	1	2	2	2	1	1	0	0	0	29	High
31845435	Influence of luting cement on the clinical outcomes of Zirconia pediatric crowns: A 3-year split-mouth randomized controlled trial.	2	2	2	2	1	2	1	0	2	2	1	2	0	2	2	1	0	2	1	27	High
32185634	Clinical evaluation of instrumentation time and quality of obturation using paediatric hand and rotary file systems with conventional hand K-files for pulpectomy in primary mandibular molars: a double-blinded randomized controlled trial.	2	1	0	2	2	2	2	2	2	0	1	2	0	2	2	2	2	0	0	26	Some Concerns
32278330	The effect of two different irrigation needles on post-operative pain after pulpectomy in primary molar teeth: A randomized clinical study.	2	1	0	2	0	2	1	1	2	2	2	2	2	2	2	2	0	2	0	27	Some Concerns
30992107	A Randomized Clinical Trial of NeoMTA Plus in Primary Molar Pulpotomies.	2	1	2	1	1	2	2	1	2	1	1	2	0	2	1	1	2	0	1	25	Some Concerns
22891625	The effect of GIC-brand on the survival rate of proximal-ART restorations.	0	1	2	2	1	2	2	1	1	0	0	2	2	0	2	2	0	0	0	20	Some Concerns
32644890	Reduction in Bacterial Loading using Papacarie and Carisolv as an Irrigant in Pulpectomized Primary Molars - A Preliminary Report.	0	1	2	2	1	2	2	1	1	0	0	1	2	0	0	2	0	0	0	17	High
30702789	Clinical and radiographic evaluation of Biodentine and Mineral Trioxide Aggregate in revascularization of non-vital immature permanent anterior teeth (randomized clinical study).	2	1	2	2	2	2	2	1	2	2	2	1	0	2	2	1	1	2	0	29	Some Concerns
32644894	Efficacy of GC Gold Label 9 and GC Miracle Mix(®) Restorations using Atraumatic Restorative Treatment (ART) in Rural Settings: A Randomized Controlled Trial.	2	2	2	2	2	2	1	2	2	0	0	2	0	2	2	2	1	0	0	26	Some Concerns
32516507	Influence of hand and rotary files for endodontic treatment of primary teeth on immediate outcomes: Secondary analysis of a randomized controlled trial.	2	2	2	2	2	2	2	2	2	2	2	2	0	2	2	2	0	2	1	33	Some Concerns
27759409	Clinical performance of aesthetic restorative materials in primary teeth according to the FDI criteria.	0	1	2	2	1	2	2	0	2	0	1	2	0	0	2	2	1	0	1	21	High
30317420	Clinical and radiographic evaluation of the efficacy of sodium hypochlorite as a haemostatic agent compared with physiologic saline on the success of calcium hydroxide pulpotomies in primary molars: an in vivo study.	0	2	2	1	0	2	2	0	2	1	1	2	0	0	2	1	2	0	0	20	Some Concerns
30888581	A clinical and radiographic investigation comparing the efficacy of cast metal and indirect resin onlays in rehabilitation of permanent first molars affected with severe molar incisor hypomineralisation (MIH): a 36-month randomised controlled clinical trial.	2	2	2	1	2	2	2	2	2	2	0	2	0	2	2	2	1	2	1	31	High
22762173	Clinical and radiographic success rates of mineral trioxide aggregate and ferric sulphate pulpotomies performed by dental students.	0	1	0	1	1	2	2	0	1	0	1	1	0	2	2	0	1	0	0	15	Some Concerns
23265154	The effect of 2% chlorhexidine as root canal irrigant in pulpectomies of primary molars.	0	1	0	2	1	2	2	1	2	0	1	1	0	2	2	2	0	0	1	20	High
25788172	Clinical and radiographic evaluation of Portland cement added to radiopacifying agents in primary molar pulpotomies.	0	1	0	2	0	2	2	2	1	0	1	1	0	2	2	1	0	0	1	18	Some Concerns
20409203	Clinical evaluation of 3Mix and Vitapex as treatment options for pulpally involved primary molars.	0	1	0	2	0	2	2	0	2	0	1	2	0	0	0	1	0	0	0	13	Some Concerns
27766712	Effect of the addition of chlorhexidine and miswak extract on the clinical performance and antibacterial properties of conventional glass ionomer: an in vivo study.	0	1	0	2	1	2	1	1	2	0	2	1	0	0	2	0	1	0	0	16	Some Concerns
29380613	Evaluation of antibiotic mix in Non-instrumentation Endodontic Treatment of necrotic primary molars.	0	1	0	2	2	2	1	0	2	1	2	1	0	0	2	0	1	0	0	17	Some Concerns
24683774	Microbiological assessment of root canals following use of rotary and manual instruments in primary molars.	0	1	0	2	0	2	1	0	1	0	1	1	0	0	0	0	0	0	0	9	High
26370384	The role of an occlusal template during the placement of preformed metal crowns in children under general anaesthesia: a randomised control trial.	2	1	0	2	2	2	1	1	1	1	1	1	0	2	1	0	0	2	0	20	High
30820833	Long-term clinical performance of heat-cured high-viscosity glass ionomer class II restorations versus resin-based composites in primary molars: a randomized comparison trial.	2	1	0	1	0	2	1	2	2	0	1	1	0	2	2	1	1	0	0	19	Some Concerns
24579274	Clinical performance of fiber-reinforced nanofilled resin composite in extensively carious posterior teeth of children: 30-month evaluation.	0	1	0	1	0	1	1	0	2	0	1	2	0	0	1	1	0	0	0	11	Some Concerns
24435546	Two-year outcomes of electrosurgery and calcium-enriched mixture pulpotomy in primary teeth: a randomised clinical trial.	2	2	2	1	2	2	2	1	2	2	2	1	0	2	1	0	1	0	1	26	High
31882030	A Randomized Controlled Clinical Trial Comparing Tricalcium Silicate and Formocresol Pulpotomies Followed for Two to Four Years.	2	1	0	1	2	2	1	2	2	1	1	1	0	2	1	2	2	2	0	25	High
23171351	Clinical and radiographic outcomes of the use of four dressing materials in pulpotomized primary molars: a randomized clinical trial with 2-year follow-up.	2	1	0	2	2	2	1	0	2	0	1	1	0	2	1	2	2	0	0	21	High
26370224	Bilayer technique and nano-filled coating increase success of approximal ART restorations: a randomized clinical trial.	2	1	2	1	1	2	1	2	2	2	2	2	2	2	2	0	0	2	1	29	Some Concerns
26161601	Clinical Evaluation of Restorative Materials in Primary Teeth Class II Lesions.	0	1	2	2	1	1	1	0	1	0	0	2	0	0	2	2	1	0	0	16	Some Concerns
30864090	Comparison of post-operative pain after root canal instrumentation with hand K-files, H-files and rotary Kedo-S files in primary teeth: a randomised clinical trial.	2	1	0	2	1	2	2	1	1	0	2	1	0	0	2	1	0	0	2	20	High
24960395	Posterior preveneered stainless steel crowns: clinical performance after three years.	0	2	2	0	0	0	1	0	1	0	1	1	0	2	2	1	1	0	0	14	Some Concerns
22838228	Apexification of anterior teeth: a comparative evaluation of mineral trioxide aggregate and calcium hydroxide paste.	0	1	0	1	1	2	2	0	1	0	0	1	0	0	1	0	0	0	0	10	High
28422591	Effect of Papacarie and Alternative Restorative Treatment on Pain Reaction during Caries Removal among Children: A Randomized Controlled Clinical Trial.	2	2	2	1	2	2	2	2	2	2	1	2	0	0	2	2	0	0	0	26	Some Concerns
25102461	Clinical and radiological evaluation of calcium sulfate as direct pulp capping material in primary teeth.	0	1	0	1	0	2	2	1	1	0	1	1	0	2	1	1	0	0	1	15	High
22046692	Comparison between rotary and manual techniques on duration of instrumentation and obturation times in primary teeth.	0	1	0	2	0	2	2	0	1	0	2	1	0	2	2	2	0	0	1	18	Some Concerns
33175326	A randomised controlled clinical trial comparing pure Portland cement and formocresol pulpotomies followed from 2 to 4 years.	2	1	0	1	2	2	2	2	2	1	1	1	0	2	1	2	2	2	1	27	High
33543449	Direct pulp capping (DPC) in primary molars using (3Mix-MP) and the characteristics of the carious lesion as predictor factors for its success: a randomized controlled trial.	2	2	2	1	2	2	2	1	2	2	2	1	0	2	2	2	0	2	2	31	Some Concerns
23270285	Clinical and radiographic outcomes of direct pulp capping therapy in primary molar teeth following haemostasis with various antiseptics: a randomised controlled trial.	2	1	0	2	0	2	1	0	1	1	1	1	2	0	1	1	0	0	0	16	High
27617373	Clinical Performance of Indirect Composite Onlays as Esthetic Alternative to Stainless Steel Crowns for Rehabilitation of a Large Carious Primary Molar.	0	1	0	2	1	2	2	0	2	0	0	1	0	0	1	2	1	0	0	15	High
25951307	Reduction in Bacterial Loading Using MTAD as an Irrigant in Pulpectomized Primary Teeth.	0	1	0	2	1	2	0	1	1	0	0	1	0	0	2	0	0	0	0	11	High
25823480	Efficacy and tolerance of papain gel with conventional drilling method: a clinico-microbiological study.	0	1	1	2	1	2	2	0	1	0	0	1	0	0	2	1	0	0	1	15	High
24197970	Success of root fillings with zinc oxide-ozonated oil in primary molars: preliminary results.	0	1	0	2	0	2	2	0	1	0	1	1	0	0	2	0	2	0	0	14	Some Concerns
30730794	Comparative Study between Revitalization of Necrotic Immature Permanent Anterior Teeth with and without Platelet Rich Fibrin: A Randomized Controlled Trial.	2	1	2	2	1	2	2	2	2	0	2	1	0	0	2	0	0	2	0	23	Some Concerns
28292339	Comparison of Ferric Sulfate Combined Mineral Trioxide Aggregate Pulpotomy and Zinc Oxide Eugenol Pulpectomy of Primary Maxillary Incisors: An 18-month Randomized, Controlled Trial.	2	2	2	2	2	2	2	1	2	2	1	2	2	2	1	1	2	2	0	32	Some Concerns
24351693	A randomized trial of mineral trioxide aggregate cements in primary tooth pulpotomies.	2	1	0	2	1	2	2	0	2	2	2	2	0	2	1	0	0	0	0	21	Some Concerns
27097854	Clinical Pulpotomy Trial of Copaifera Langsdorffii Oil Resin Versus Formocresol and White Mineral Trioxide Aggregate in Primary Teeth.	0	1	0	2	1	2	2	1	2	2	2	2	0	2	1	2	2	0	0	24	Some Concerns
23855167	Propolis and commonly used intracanal irrigants: comparative evaluation of antimicrobial potential.	0	1	0	2	1	2	1	0	1	0	0	1	0	0	2	2	0	0	0	13	Some Concerns
22502601	A randomized study of sodium hypochlorite versus formocresol pulpotomy in primary molar teeth.	2	1	0	1	1	2	1	0	1	0	1	1	0	0	1	2	2	0	0	16	High
28494595	Clinical performance of a glass ionomer sealant protected with two different resin-based agents over a 2-year follow-up period.	0	1	1	2	1	2	1	0	1	0	1	2	0	0	0	0	2	0	0	14	High
23756301	Comparison of mineral trioxide aggregate and diluted formocresol in pulpotomized human primary molars: 42-month follow-up and survival analysis.	0	1	0	1	2	2	2	1	2	0	1	2	0	2	1	2	0	0	1	20	High
22524073	Comparison of electrosurgical pulpotomy with zinc oxide eugenol or zinc polycarboxylate cements sub-base.	0	1	0	1	1	2	2	0	2	0	1	2	0	0	1	0	2	0	0	15	Some Concerns
26551364	Comparison of Parental Satisfaction with Three Tooth-Colored Full-Coronal Restorations in Primary Maxillary Incisors.	0	1	0	2	1	1	2	1	2	0	1	1	0	0	2	0	1	0	0	15	Some Concerns
22883359	Effects of folk medicinal plant extract Ankaferd Blood Stopper(®) in vital primary molar pulpotomy.	0	1	0	2	0	2	2	0	2	0	1	2	0	0	1	2	1	0	0	16	Some Concerns
20507811	Short communication: Influence of different isolation methods on the survival of proximal ART restorations in primary molars after two years.	0	1	0	1	0	2	1	0	1	0	0	2	2	0	2	0	2	0	1	15	High
23342564	Effectiveness of oxidative potential water as an irrigant in pulpectomized primary teeth.	0	1	2	2	0	2	2	0	2	0	1	2	0	0	2	0	1	0	1	18	Some Concerns
29070160	Bioactive Tricalcium Silicate-based Dentin Substitute as an Indirect Pulp Capping Material for Primary Teeth: A 12-month Follow-up.	0	2	2	2	0	2	2	1	2	2	1	2	2	2	1	2	2	2	0	29	Some Concerns
25631723	An in vivo comparison of antimicrobial efficacy of sodium hypochlorite and Biopure MTAD™ against enterococcus faecalis in primary teeth: A qPCR study.	0	1	0	2	1	2	1	0	1	0	0	2	0	0	2	0	0	0	0	12	Some Concerns
24011296	Evaluation of three restorative techniques for primary anterior teeth with extensive carious lesions: a 1-year clinical study.	0	1	0	1	1	2	1	0	1	0	1	2	0	0	1	0	0	0	1	12	High
23754205	Clinical evaluation of sustained-release metronidazole gel versus metronidazole solution as an intracanal medicament in abscessed primary molars.	0	1	0	1	1	2	1	0	1	0	0	1	0	0	2	0	1	0	0	11	High
21070705	Comparing gray mineral trioxide aggregate and diluted formocresol in pulpotomized human primary molars.	0	1	0	1	1	2	1	0	1	0	1	2	0	2	1	1	1	0	1	16	Some Concerns
20836956	Pulp exposure occurrence and outcomes after 1- or 2-visit indirect pulp therapy vs complete caries removal in primary and permanent molars.	0	1	0	1	1	2	1	0	1	1	1	1	0	0	2	1	1	0	1	15	Some Concerns
20642467	A clinical evaluation of two glass ionomer cements in primary molars using atraumatic restorative treatment technique in India: 1 year follow up.	0	2	2	2	2	2	1	0	1	0	1	2	0	0	2	2	1	0	0	20	Some Concerns
23346907	Indirect pulp treatment vs antibiotic sterilization of deep caries in mandibular primary molars.	0	1	0	1	0	2	2	0	1	0	1	2	2	0	1	2	2	0	1	18	Some Concerns
24164167	Assessment of oral hygiene and periodontal health around posterior primary molars after their restoration with various crown types.	0	1	0	2	1	2	1	0	1	0	0	2	0	0	2	1	0	0	0	13	High
22221174	The influence of smear layer removal on primary tooth pulpectomy outcome: a 24-month, double-blind, randomized, and controlled clinical trial evaluation.	2	1	0	2	2	2	2	2	2	1	2	2	0	2	2	2	2	0	1	29	Some Concerns
22211737	Calcium hydroxide partial pulpotomy is an alternative to formocresol pulpotomy based on a 3-year randomized trial.	2	1	0	1	2	2	2	1	2	1	2	1	0	0	1	1	2	0	1	22	Some Concerns
34321144	A Randomized Controlled Trial Comparing the Success of Mineral Trioxide Aggregate and Ferric Sulfate as Pulpotomy Medicaments for Primary Molars.	2	1	2	2	2	2	1	2	2	2	1	1	0	2	1	1	1	0	0	25	High
25102458	A randomised controlled trial of three aesthetic full-coronal restorations in primary maxillary teeth.	2	1	0	2	0	2	2	2	2	0	0	2	0	2	1	1	2	0	0	21	High
29763354	Randomized Controlled Trial of Pulpotomy in Primary Molars using MTA and Formocresol Compared to 3Mixtatin: A Novel Biomaterial.	2	1	0	1	1	2	1	2	2	0	2	1	0	2	2	2	1	2	0	24	Some Concerns
33719478	Evaluation of Mineral Trioxide Aggregate and Biodentine as pulpotomy agents in immature first permanent molars with carious pulp exposure: A randomised clinical trial.	2	2	2	2	2	2	2	2	2	2	2	2	0	2	2	2	2	2	2	36	Some Concerns
26370520	A randomized trial of direct pulp capping in primary molars using MTA compared to 3Mixtatin: a novel pulp capping biomaterial.	2	1	0	1	2	2	2	2	2	0	2	1	0	2	2	2	2	0	1	26	Some Concerns
34192759	Comparative Evaluation of Indirect Pulp Therapy in Young Permanent Teeth using Biodentine and Theracal: A Randomized Clinical Trial.	2	1	0	1	2	2	2	2	2	0	2	1	0	2	2	2	1	0	2	26	Some Concerns
21902998	Long-term outcomes of primary tooth pulpectomy with and without smear layer removal: a randomized split-mouth clinical trial.	2	2	2	2	1	2	2	0	2	0	1	1	2	0	1	2	1	0	1	24	Some Conserns
23534328	In vivo evaluation of lesion sterilization and tissue repair in primary teeth pulp therapy using two antibiotic drug combinations.	0	1	0	1	1	1	1	0	1	0	1	1	0	0	0	0	2	0	0	10	High
20831133	Formocresol versus calcium hydroxide direct pulp capping of human primary molars: two year follow-up.	0	1	0	1	1	2	2	0	2	0	0	1	0	0	0	0	1	0	0	11	High
20642474	Two years survival rate of Class II ART restorations in primary molars using two ways to avoid saliva contamination.	0	1	0	2	0	2	2	0	2	2	1	2	2	0	2	2	0	0	1	21	Some Concerns
21678668	Reduction in bacterial loading using 2% chlorhexidine gluconate as an irrigant in pulpectomized primary teeth: a preliminary report.	0	1	0	2	1	2	2	1	2	0	0	2	0	0	2	1	0	0	1	17	Some Concerns
33683572	Long-term evaluation of primary teeth molar pulpotomies with Biodentine and MTA: a CONSORT randomized clinical trial.	2	1	0	2	2	2	2	1	2	0	1	2	0	2	1	2	1	2	0	25	High
22900437	An evaluation of different caries removal techniques in primary teeth: a comparitive clinical study.	0	1	0	0	0	2	1	0	1	0	0	1	0	0	2	0	0	0	0	8	High
23211896	Comparison of gray mineral trioxide aggregate and diluted formocresol in pulpotomized primary molars: a 6- to 24-month observation.	0	1	0	2	2	2	1	2	1	0	1	2	0	2	1	2	0	0	1	20	High
23758458	Clinical efficacy of various root canal obturating methods in primary teeth: a comparative study.	0	1	0	1	0	2	1	0	1	0	1	2	0	0	0	0	1	0	0	10	High
22077689	Treatment outcomes of pulpotomy in primary molars using two endodontic biomaterials. A 2-year randomised clinical trial.	2	2	2	2	1	2	2	1	1	0	1	1	0	0	1	2	1	0	1	22	Some Concerns
29767382	Direct pulp capping in primary molars using a resin-modified Portland cement-based material (TheraCal) compared to MTA with 12-month follow-up: a randomised clinical trial.	2	2	2	1	2	2	2	2	2	0	1	2	0	2	2	1	2	2	1	30	Some Concerns
22309243	Pulpotomy in caries-exposed immature permanent molars using calcium-enriched mixture cement or mineral trioxide aggregate: a randomized clinical trial.	2	1	2	2	1	2	1	1	2	2	1	2	0	2	1	2	0	1	1	26	Some concerns
22046693	Endoflas, zinc oxide eugenol and metapex as root canal filling materials in primary molars--a comparative clinical study.	0	1	0	2	1	2	1	0	1	0	0	1	0	0	1	0	0	0	0	10	High
26531075	Three Incomplete Caries Removal Techniques Compared Over Two Years in Primary Molars with Asymptomatic Deep Caries or Reversible Pulpitis.	0	1	0	1	1	2	1	0	2	2	2	1	0	2	2	0	0	0	1	18	High
21703078	Two-year survival rates of proximal atraumatic restorative treatment restorations in relation to glass ionomer cements and Postrestoration meals consumed.	0	1	0	1	1	2	1	1	2	0	1	1	0	0	2	2	0	0	1	16	High
23597217	Sodium hypochlorite versus Formocresol in primary molars pulpotomies: a randomized clinical trial.	2	2	2	1	0	2	1	0	2	0	1	1	0	0	1	2	2	0	0	19	Some Concers
21883559	Effect of a calcium hydroxide/chlorhexidine paste as intracanal dressing in human primary teeth with necrotic pulp against Porphyromonas gingivalis and Enterococcus faecalis.	0	1	0	2	1	2	1	0	1	0	1	2	0	0	0	0	1	0	1	13	High
26892210	Survival Rate of Atraumatic Restorative Treatment (ART) Restorations Using a Glass Ionomer Bilayer Technique with a Nanofilled Coating: A Bi-center Randomized Clinical Trial.	2	1	0	2	1	2	1	1	2	2	1	2	2	2	2	1	1	1	0	26	Some Concerns
33728707	Stainless steel crown vs bulk fill composites for the restoration of primary molars post-pulpectomy: 1-year survival and acceptance results of a randomized clinical trial.	2	1	0	2	2	2	2	2	2	2	0	2	2	2	2	2	1	2	1	31	High
30355428	A Comparison of Periodontal Health in Primary Molars Restored with Prefabricated Stainless Steel and Zirconia Crowns.	0	1	0	2	2	2	2	2	1	0	0	2	0	0	2	1	0	0	1	18	High
32522320	Success and Behavior During Atraumatic Restorative Treatment, the Hall Technique, and the Stainless Steel Crown Technique for Primary Molar Teeth.	0	1	2	2	2	2	1	1	2	2	0	1	0	0	1	2	2	0	0	21	High
29122067	The Clinical and Radiographic Success of Primary Molar Pulpotomy Using Biodentine™ and Mineral Trioxide Aggregate: A 24-Month Randomized Clinical Trial.	2	1	2	2	1	2	1	1	2	0	1	1	0	2	2	1	2	0	0	23	Some Concerns
25197997	The effect of sodium hypochlorite application on the success of calcium hydroxide and mineral trioxide aggregate pulpotomies in primary teeth.	0	1	0	1	1	2	1	1	2	2	1	1	0	2	2	1	1	0	0	19	Some Concerns
29663908	Randomized Clinical Trial of ART Class II Restorations Using Two Glass Ionomer Cements: One-Year Follow-Up.	2	1	0	2	0	2	1	2	2	2	2	2	0	2	2	2	1	0	0	25	Some Concerns
25514079	A randomized clinical trial investigating the performance of two commercially available posterior pediatric preveneered stainless steel crowns: a continuation study.	2	2	2	2	2	2	1	0	2	0	1	1	0	0	0	1	1	0	0	19	High
20836951	A microbiological assessment of polymer and conventional carbide burs in caries removal.	0	1	0	1	1	2	1	0	1	0	0	2	0	0	0	0	0	0	1	10	High
29070159	Performance of Universal Adhesive in Primary Molars After Selective Removal of Carious Tissue: An 18-Month Randomized Clinical Trial.	2	1	0	2	2	2	1	1	2	2	2	2	2	2	2	2	1	2	1	31	Some Concerns
28292338	Antibacterial Effect of Calcium Hydroxide With or Without Chlorhexidine as Intracanal Dressing in Primary Teeth With Apical Periodontitis.	0	1	0	2	1	2	1	0	2	2	1	2	0	0	2	0	1	0	0	17	Some Concerns
21703067	Success rates of mineral trioxide aggregate, ferric sulfate, and formocresol pulpotomies: a 24-month study.	0	2	2	2	0	2	1	0	1	0	1	1	0	2	1	2	2	0	0	19	Some Concerns
21902995	A clinical study evaluating success of 2 commercially available preveneered primary molar stainless steel crowns.	0	2	2	2	2	2	1	0	1	0	1	1	0	0	2	2	2	0	0	20	Some Concerns
23265162	Multi-surface composite vs stainless steel crown restorations after mineral trioxide aggregate pulpotomy: a randomized controlled trial.	2	2	2	2	2	2	1	0	2	0	1	2	0	0	2	2	2	0	0	24	Some Concerns
28583242	Postoperative Pain After Root Canal Preparation with Hand and Rotary Files in Primary Molar Teeth.	0	1	0	2	0	2	1	1	2	2	2	2	0	0	2	2	0	0	0	19	Some Concerns
22353416	A new haemostatic agent's effect on the success of calcium hydroxide pulpotomy in primary molars.	0	1	2	1	1	2	2	0	1	0	1	2	0	0	2	0	2	0	0	17	Some Concerns
29070158	Partial Pulpotomy in Immature Permanent Molars After Carious Exposures Using Different Hemorrhage Control and Capping Materials.	0	1	0	2	1	2	2	0	2	2	1	2	0	2	2	2	2	0	1	24	Some Concerns
29793564	Mineral Trioxide Aggregate Partial Pulpotomy Versus Formocresol Pulpotomy: A Randomized, Split-Mouth, Controlled Clinical Trial with 24 Months Follow-Up.	2	2	2	1	2	2	1	1	2	2	2	2	2	2	2	1	2	2	1	33	Some Concerns
20298652	Mineral trioxide aggregate produces superior outcomes in vital primary molar pulpotomy.	0	1	0	1	1	2	1	0	2	0	1	2	0	0	2	2	0	0	0	15	Some Concerns
34740265	Resorbable Collagen Barrier Impeding the Extrusion of Obturating Material in Primary Molars Undergoing Resorption - A Randomized Clinical Trial	2	1	0	1	1	2	1	1	2	0	0	2	0	0	2	1	1	0	0	17	High
34654496	An 18-Month Prospective Randomized Clinical Trial Comparing Zirconia Crowns with Glass-reinforced Fiber Composite Crowns in Primary Molar Teeth	2	2	2	2	2	2	1	1	2	2	0	2	0	2	2	1	2	1	1	29	High
34937613	LSTR Antibiotic Paste Versus Zinc Oxide and Eugenol Pulpectomy for the Treatment of Primary Molars with Pulp Necrosis: A Randomized Controlled Trial	2	1	0	2	1	2	2	2	2	2	2	2	0	2	2	2	1	2	0	29	Some Concerns
35986471	Clinical and Radiographic Success of 2% Chlorhexidine Gluconate with Mineral Trioxide Aggregate in Indirect Pulp Treatment of Primary Molars	0	2	2	2	2	2	2	2	2	2	1	2	0	2	2	2	1	1	0	29	Some Concerns
34783404	Evaluation of composite restorations in primary molars subjected to selective caries removal associated with antimicrobial photodynamic therapy: A randomized controlled trial	2	1	0	2	2	2	2	2	2	2	1	2	0	2	1	1	0	2	1	27	Some Concerns
34856038	Efficacy of an iodoform-based filling material for pulpectomy of primary teeth: A 24-month non-inferiority randomized clinical trial	2	1	2	2	2	2	2	2	2	2	2	2	2	2	2	2	1	2	1	35	Low
34398412	Full coverage crowns for rehabilitation of MIH affected molars: 24 month randomized clinical trial	2	1	2	2	0	2	2	0	2	0	0	2	0	2	1	2	2	0	2	24	High
35799339	Direct Pulp Capping of Primary Molars with Calcium Hydroxide or MTA Following Hemorrhage Control with Different Medicaments: Randomized Clinical Trial	2	1	2	2	2	2	2	1	2	2	1	2	0	2	2	2	2	0	1	30	Some Concerns
34138499	Continued root development of immature permanent teeth after regenerative endodontics with or without a collagen membrane: A randomized, controlled clinical trial	2	1	0	1	2	2	2	2	2	0	1	2	2	2	2	2	2	2	1	30	Some Concerns
35751744	Outcome of vital pulp therapy in deeply carious molars affected with molar incisor hypomineralisation (MIH) defects: a randomized clinical trial	2	1	0	2	2	2	1	2	2	0	1	2	0	2	1	2	2	2	1	27	High
25197990	The role of glass ionomer cement on the remineralization of infected dentin: an in vivo study.	0	1	0	1	1	2	1	0	1	0	1	2	2	2	2	0	1	0	0	17	High
23211895	Pulpotomy versus pulpectomy for carious vital primary incisors: randomized controlled trial.	2	2	2	2	1	2	2	0	2	0	1	2	0	0	2	1	2	0	0	23	Some Concerns
23930631	Sodium hypochlorite vs formocresol as pulpotomy medicaments in primary molars: 1-year follow-up.	0	1	0	2	2	2	2	2	2	0	1	2	0	2	1	0	2	0	1	22	High
36098905	Evaluation of the efficacy of a 2-step etch-and-rinse, 2-step self-etch and 1-step self-etch adhesive systems, in class II primary molars restorations. An one year prospective, randomized clinical trial	2	1	0	1	2	2	2	2	2	2	2	2	0	2	2	2	0	2	0	28	Some Concerns
34599744	Treatment time, pain experience and acceptability of the technique for caries removal in primary teeth using the ART approach with or without Brix3000™ papain gel: a preliminary randomised controlled clinical trial	2	1	0	2	2	2	2	2	2	2	1	2	0	2	2	2	1	2	2	31	Some Concerns
35152509	Postoperative pain after primary molar pulpectomy using rotary or reciprocating single files: A superior, parallel, randomized clinical trial	2	2	2	2	1	2	2	2	2	1	2	2	2	2	2	2	2	2	2	36	Some Concerns
36099230	Dilute Silver Diamine Fluoride (1:10) Versus Light Cure Calcium Hydroxide as Indirect Pulp Capping Agents in Primary Molars - A Randomized Clinical Trial	2	1	0	2	0	2	1	1	1	0	0	2	0	2	1	2	1	0	0	18	High
35579583	Effectiveness of applying proximal enamel caries with fluoride-releasing sealant and fluoride varnish on caries progression in permanent teeth: A 12-month split-mouth randomized clinical trial	2	2	2	2	2	2	1	2	2	1	1	2	0	2	2	2	2	2	2	33	Some Concerns
																					21.1339
																					6.72163

## Sheet: consort score chart
	Score 0	Score 1	Score 2
Title score	0.504	0	0.496
Abstract score	0	0.772	0.228
Trial design	0.622	0.016	0.362
Eligibility criteria	0.016	0.346	0.638
Settimg and location	0.213	0.425	0.362
Intervention	0.008	0.031	0.961
Outcomes	0.008	0.472	0.52
Sample size	0.433	0.276	0.291
Sequence generation	0	0.331	0.669
Allocation concealment	0.598	0.095	0.307
Blinding	0.221	0.559	0.22
Hyposthesis testing	0	0.409	0.591
Estimated effect size	0.835	0	0.165
Flow diagram	0.472	0	0.528
Losses and exclusions	0.079	0.315	0.606
Baseline data	0.252	0.276	0.472
Number analyzed	0.339	0.339	0.322
Registration Protocol	0.74	0.032	0.228
Funding	0.559	0.378	0.063

## Sheet: Pie chart of country
Country	Number of articles
USA	7
Greece	2
Saudi Arabia	5
The Netherlands	1
Israel	3
Spain	2
Ireland	5
Canada	2
UAE	2
Portugal	1
Turkey	21
China	1
Brazil	16
Thailand	6
Mexico	4
Egypt	6
Jordan	1
India	26
Syria	2
Iran	12
Kenya	2
							Low and lower middle income	0.386
							upper middle income	0.37
							high income	0.244

## Sheet: statistical analysis
key	Njour	consort	consort qtl	consort cat	rob	year	year pub	year pub cat	N citation	Journal	Endorsment	IF 2022 dic	IF 2022	Country	Country income	continent	randomization	design	funding	registration	declaration	h- index 1st	h- index last	rob 2
30345963	3	24	2	2	0	2018	5	0	24	3	0	0	1.6	USA	0	2	1	2	2	0	0	25	5	1
30788777	6	29	3	2	1	2019	4	0	8	0	0	1	2.2	Greece	0	4	1	3	2	0	0	1	14	0
30324561	6	29	3	2	0	2018	5	0	9	0	0	1	2.2	Greece	0	4	1	1	3	0	0	2	14	1
31845435	4	27	3	2	0	2019	4	0	15	4	0	1	3.8	Egypt	2	5	1	2	0	2	1	4	2	1
32185634	6	26	2	2	1	2020	3	0	17	0	0	1	2.2	India	2	1	1	3	3	0	1	2	5	0
32278330	4	27	3	2	1	2020	3	0	1	4	0	1	3.8	Turkey	1	1	1	3	3	2	0	14	4	0
30992107	3	25	2	2	1	2019	4	0	6	3	0	0	1.6	Saudi Arabia	0	1	1	1	0	0	0	2	4	0
22891625	4	20	1	0	1	2013	10	1	18	4	0	1	3.8	The Netherlands	0	4	0	1	3	0	0	11	27	0
32644890	1	17	0	0	0	2020	3	0	3	1	1	0	1.3	India	2	1	0	1	3	0	0	3	1	1
30702789	4	29	3	2	1	2019	4	0	18	4	0	1	3.8	Egypt	2	5	1	1	3	2	0	1	4	0
32644894	1	26	2	2	1	2020	3	0	1	1	1	0	1.3	India	2	1	1	1	3	0	0	1	3	0
32516507	4	33	3	2	1	2020	3	0	2	4	0	1	3.8	Brazil	1	3	1	1	0	1	1	5	10	0
27759409	2	21	1	1	0	2016	7	1	11	2	1	1	3.6	Turkey	1	1	0	2	0	0	0	2	10	1
30317420	6	20	1	0	1	2018	5	0	1	0	0	1	2.2	India	2	1	0	2	3	0	0	6	1	0
30888581	6	31	3	2	0	2019	4	0	11	0	0	1	2.2	India	2	1	1	1	0	2	0	3	2	1
22762173	2	15	0	0	1	2012	11	2	24	2	1	1	3.6	Turkey	1	1	0	3	3	0	0	13	6	0
23265154	3	20	1	0	0	2012	11	2	4	3	0	0	1.6	Thailand	1	1	0	3	0	0	0	5	0	1
25788172	6	18	1	0	1	2015	8	1	13	0	0	1	2.2	Brazil	1	3	0	3	0	0	0	9	19	0
20409203	4	13	0	0	1	2010	13	2	51	4	0	1	3.8	Thailand	1	1	0	3	3	0	0	7	1	0
27766712	4	16	0	0	1	2017	6	1	15	4	0	1	3.8	Egypt	2	5	0	3	3	0	0	2	3	0
29380613	2	17	0	0	1	2017	6	1	9	2	1	1	3.6	Syria	2	1	0	3	3	0	0	3	1	0
24683774	1	9	0	0	0	2013	10	1	8	1	1	0	1.3	India	2	1	0	3	3	0	0	12	4	1
26370384	6	20	1	0	0	2015	8	1	2	0	0	1	2.2	Saudi Arabia	0	1	1	3	3	2	1	13	1	1
30820833	6	19	1	0	1	2019	4	0	20	0	0	1	2.2	Israel	0	1	1	3	3	0	0	6	12	0
24579274	1	11	0	0	1	2013	10	1	2	1	1	0	1.3	Turkey	1	1	0	3	3	0	0	3	6	0
24435546	6	26	2	2	0	2014	9	1	16	0	0	1	2.2	Iran	2	1	1	2	0	0	0	2	10	1
31882030	3	25	2	2	0	2019	4	0	4	3	0	0	1.6	Israel	0	1	1	3	3	1	0	1	12	1
23171351	4	21	1	0	0	2013	10	1	32	4	0	1	3.8	Spain	0	4	1	3	3	0	1	3	19	1
26370224	4	29	3	2	1	2016	7	1	13	4	0	1	3.8	Brazil	1	3	1	1	0	2	0	11	26	0
26161601	1	16	0	0	1	2015	8	1	22	1	1	0	1.3	Turkey	1	4	0	1	3	0	0	5	10	0
30864090	6	20	1	0	0	2019	4	0	37	0	0	1	2.2	India	2	1	1	3	1	0	0	1	5	1
24960395	3	14	0	0	1	2014	9	1	9	3	0	0	1.6	Ireland	0	4	0	2	3	0	0	17	5	0
22838228	1	10	0	0	0	2012	11	2	52	1	1	0	1.3	India	2	1	0	3	3	0	0	9	2	1
28422591	1	26	2	2	1	2017	6	1	10	1	1	0	1.3	Saudi Arabia	0	1	1	1	3	0	0	1	26	0
25102461	2	15	0	0	0	2014	9	1	17	2	1	1	3.6	Turkey	1	1	0	3	0	0	0	7	6	1
22046692	1	18	1	0	1	2011	12	2	17	1	1	0	1.3	Mexico	1	2	0	3	0	0	1	1	21	0
33175326	6	27	3	2	0	2021	2	0	3	0	0	1	2.2	Israel	0	1	1	3	1	1	0	3	12	1
33543449	6	31	3	2	1	2021	2	0	1	0	0	1	2.2	Syria	2	1	1	1	0	2	0	1	3	0
23270285	2	16	0	0	0	2012	11	2	11	2	1	1	3.6	Turkey	1	1	1	3	3	0	0	12	4	1
27617373	1	15	0	0	0	2016	7	1	5	1	1	0	1.3	India	2	1	0	3	3	0	0	5	7	1
25951307	1	11	0	0	0	2015	8	1	2	1	1	0	1.3	India	2	1	0	3	3	0	0	1	2	1
25823480	1	15	0	0	0	2015	8	1	13	1	1	0	1.3	India	2	1	0	2	2	0	0	2	3	1
24197970	6	14	0	0	1	2013	10	1	6	0	0	1	2.2	India	2	1	0	3	3	0	0	4	6	0
30730794	1	23	2	2	1	2019	4	0	14	1	1	0	1.3	Egypt	2	5	1	1	3	2	0	1	1	0
28292339	3	32	3	2	1	2017	6	1	7	3	0	0	1.6	Canada	0	2	1	1	3	2	0	3	9	0
24351693	5	21	1	0	1	2013	10	1	20	5	0	0	0.8	Turkey	1	1	1	3	3	0	0	16	12	0
27097854	3	24	2	2	1	2016	7	1	12	3	0	0	1.6	India	2	1	0	3	3	0	0	3	2	0
23855167	1	13	0	0	1	2013	10	1	12	1	1	0	1.3	India	2	1	0	3	3	0	0	2	1	0
22502601	4	16	0	0	0	2013	10	1	21	4	0	1	3.8	USA	0	2	1	3	3	0	1	14	3	1
28494595	2	14	0	0	0	2017	6	1	5	2	1	1	3.6	Turkey	1	1	0	2	3	0	0	7	11	1
23756301	3	20	1	0	0	2013	10	1	17	3	0	0	1.6	USA	0	2	0	3	0	0	0	1	50	1
22524073	1	15	0	0	1	2011	12	2	4	1	1	0	1.3	Iran	2	1	0	3	3	0	0	2	5	0
26551364	1	15	0	0	1	2015	8	1	27	1	1	0	1.3	UAE	0	1	0	3	3	0	0	6	2	0
22883359	6	16	0	0	1	2012	11	2	21	0	0	1	2.2	Turkey	1	1	0	3	3	0	0	8	5	0
20507811	6	15	0	0	0	2010	13	2	20	0	0	1	2.2	Kenya	2	5	0	3	2	0	0	10	7	1
23342564	1	18	1	0	1	2012	11	2	2	1	1	0	1.3	Mexico	1	2	0	2	0	0	0	2	21	0
29070160	3	29	3	2	1	2017	6	1	10	3	0	0	1.6	Mexico	1	2	0	2	3	2	1	10	21	0
25631723	1	12	0	0	1	2014	9	1	7	1	1	0	1.3	India	2	1	0	3	3	0	0	1	1	0
24011296	5	12	0	0	0	2013	10	1	7	5	0	0	0.8	Iran	2	1	0	3	0	0	0	2	11	1
23754205	6	11	0	0	0	2013	10	1	2	0	0	1	2.2	India	2	1	0	3	3	0	0	1	2	1
21070705	3	16	0	0	1	2010	13	2	25	3	0	0	1.6	USA	0	2	0	3	0	0	0	2	50	0
20836956	3	15	0	0	1	2010	13	2	71	3	0	0	1.6	Turkey	1	1	0	3	0	0	0	12	33	0
20642467	4	20	1	0	1	2010	13	2	15	4	0	1	3.8	India	2	1	0	2	3	0	0	6	7	0
23346907	4	18	1	0	1	2014	9	1	11	4	0	1	3.8	Thailand	1	1	0	3	0	0	0	12	1	0
24164167	4	13	0	0	0	2014	9	1	26	4	0	1	3.8	Turkey	1	1	0	3	3	0	0	5	11	1
22221174	4	29	3	2	1	2012	11	2	36	4	0	1	3.8	Brazil	1	3	1	3	0	0	1	10	13	0
22211737	4	22	2	1	1	2012	11	2	13	4	0	1	3.8	Thailand	1	1	1	3	0	0	0	12	1	0
34321144	5	25	2	2	0	2021	2	0	3	5	0	0	0.8	USA	0	2	1	1	3	0	0	1	2	1
25102458	2	21	1	0	0	2014	9	1	66	2	1	1	3.6	UAE	0	1	1	3	3	0	1	5	2	1
29763354	1	24	2	2	1	2018	5	0	5	1	1	0	1.3	Iran	2	1	1	3	3	2	1	5	14	0
33719478	2	36	3	2	1	2021	2	0	8	2	1	1	3.6	Egypt	2	5	1	2	1	2	0	2	1	0
26370520	4	26	2	2	1	2016	7	1	24	4	0	1	3.8	Iran	2	1	1	3	0	0	0	12	14	0
34192759	1	26	2	2	1	2021	2	0	5	1	1	0	1.3	India	2	1	1	3	1	0	0	15	7	0
21902998	3	24	2	2	1	2011	12	2	19	3	0	0	1.6	Brazil	1	3	1	2	0	0	0	16	13	0
23534328	1	10	0	0	0	2012	11	2	13	1	1	0	1.3	India	2	1	0	3	3	0	0	1	2	1
20831133	1	11	0	0	0	2010	13	2	22	1	1	0	1.3	Iran	2	1	0	3	3	0	0	12	8	1
20642474	4	21	1	1	1	2010	13	2	22	4	0	1	3.8	Brazil	1	3	0	3	0	0	0	23	27	0
21678668	1	17	0	0	1	2011	12	2	11	1	1	0	1.3	Mexico	1	2	0	3	0	0	0	1	21	0
33683572	6	25	2	2	0	2021	2	0	1	0	0	1	2.2	Spain	0	4	1	3	3	2	1	1	8	1
22900437	1	8	0	0	0	2011	12	2	34	1	1	0	1.3	India	2	1	0	3	3	0	0	6	7	1
23211896	3	20	1	0	0	2012	11	2	41	3	0	0	1.6	USA	0	2	0	3	0	0	0	0	50	1
23758458	2	10	0	0	0	2013	10	1	15	2	1	1	3.6	India	2	1	0	3	3	0	0	3	7	1
22077689	2	22	2	1	1	2011	12	2	40	2	1	1	3.6	Iran	2	1	1	2	0	0	0	3	28	0
29767382	6	30	3	2	1	2018	5	0	15	0	0	1	2.2	Iran	2	1	1	2	0	2	0	7	4	0
22309243	4	26	2	2	1	2013	10	1	50	4	0	1	3.8	Iran	2	1	1	1	0	2	0	18	28	0
22046693	1	10	0	0	0	2011	12	2	23	1	1	0	1.3	India	2	1	0	3	3	0	0	12	2	1
26531075	3	18	1	0	0	2015	8	1	9	3	0	0	1.6	Thailand	1	1	0	3	0	0	0	5	0	1
21703078	3	16	0	0	0	2011	12	2	13	3	0	0	1.6	Kenya	2	5	0	3	2	0	0	10	14	1
23597217	2	19	1	0	1	2013	10	1	10	2	1	1	3.6	Saudi Arabia	0	1	1	2	3	0	0	3	4	0
21883559	4	13	0	0	0	2012	11	2	17	4	0	1	3.8	Brazil	1	3	0	3	0	0	0	7	17	1
26892210	3	26	2	2	1	2016	7	1	7	3	0	0	1.6	Brazil	1	3	1	3	3	2	0	11	26	0
33728707	4	31	3	2	0	2021	2	0	4	4	0	1	3.8	Ireland	0	4	1	3	2	2	1	4	26	1
30355428	3	18	1	0	0	2018	5	0	11	3	0	0	1.6	Turkey	1	1	0	3	0	0	0	2	6	1
32522320	3	21	1	1	0	2020	3	0	9	3	0	0	1.6	Iran	2	1	0	1	3	0	0	1	2	1
29122067	3	23	2	2	1	2017	6	1	15	3	0	0	1.6	Turkey	1	1	1	2	3	0	0	8	13	0
25197997	3	19	1	0	1	2014	9	1	20	3	0	0	1.6	Turkey	1	1	0	3	3	0	0	17	11	0
29663908	3	25	2	2	1	2018	5	0	14	3	0	0	1.6	Brazil	1	3	1	3	3	0	1	3	8	0
25514079	3	19	1	0	0	2014	9	1	8	3	0	0	1.6	Ireland	0	4	1	2	3	0	0	3	17	1
20836951	3	10	0	0	0	2010	13	2	1	3	0	0	1.6	Turkey	1	1	0	3	2	0	0	1	8	1
29070159	3	31	3	2	1	2017	6	1	12	3	0	0	1.6	Brazil	1	3	1	3	0	2	1	17	17	0
28292338	3	17	0	0	1	2017	6	1	5	3	0	0	1.6	Brazil	1	3	0	3	3	0	0	35	22	0
21703067	3	19	1	0	1	2011	12	2	55	3	0	0	1.6	Turkey	1	1	0	2	3	0	0	11	11	0
21902995	3	20	1	0	1	2011	12	2	22	3	0	0	1.6	Ireland	0	4	0	2	3	0	0	5	17	0
23265162	3	24	2	2	1	2012	11	2	44	3	0	0	1.6	USA	0	2	1	2	3	0	0	1	58	0
28583242	3	19	1	0	1	2017	6	1	18	3	0	0	1.6	Turkey	1	1	0	3	3	0	0	14	6	0
22353416	3	17	0	0	1	2011	12	2	16	3	0	0	1.6	Turkey	1	1	0	2	3	0	0	13	12	0
29070158	3	24	2	2	1	2017	6	1	26	3	0	0	1.6	Turkey	1	1	0	3	0	0	0	3	11	0
29793564	3	33	3	2	1	2018	5	0	9	3	0	0	1.6	Iran	2	1	1	2	0	1	0	3	1	0
20298652	3	15	0	0	1	2010	13	2	35	3	0	0	1.6	Canada	0	2	0	3	3	0	0	1	7	0
34740265	1	17	0	0	0	2021	2	0	0	1	1	0	1.3	India	2	1	1	3	3	0	0	0	8	1
34654496	3	29	3	2	0	2021	2	0	4	3	0	0	1.6	India	2	1	1	2	2	2	0	1	1	1
34937613	3	29	3	2	1	2021	2	0	2	3	0	0	1.6	Brazil	1	3	1	3	3	1	1	1	9	0
35986471	5	29	3	2	1	2022	1	0	0	5	0	0	0.8	Saudi Arabia	0	1	0	2	3	2	0	0	7	0
34783404	4	27	3	2	1	2021	2	0	3	4	0	1	3.8	Brazil	1	3	1	3	0	2	1	2	17	0
34856038	4	35	3	2	1	2021	2	0	2	4	0	1	3.8	Brazil	1	3	1	1	0	1	1	4	34	0
34398412	6	24	2	2	0	2022	1	0	2	0	0	1	2.2	India	2	1	1	1	1	0	0	11	2	1
35799339	3	30	3	2	1	2022	1	0	1	3	0	0	1.6	Turkey	1	1	1	1	0	0	0	8	12	0
34138499	4	30	3	2	1	2021	2	0	9	4	0	1	3.8	China	1	1	1	3	0	2	0	4	4	0
35751744	6	27	3	2	0	2022	1	0	0	0	0	1	2.2	Jordan	2	1	1	3	0	2	0	12	0	1
25197990	3	17	0	0	0	2014	9	1	0	3	0	0	1.6	Brazil	1	3	0	3	3	0	0	3	8	1
23211895	3	23	2	2	1	2012	11	2	10	3	0	0	1.6	Ireland	0	4	1	2	3	0	0	0	1	0
23930631	3	22	2	2	0	2013	10	1	16	3	0	0	1.6	Iran	2	1	0	3	0	0	0	1	5	1
36098905	6	28	3	2	1	2022	1	0	2	0	0	1	2.2	Portugal	0	4	1	3	3	2	0	3	4	0
34599744	6	31	3	2	1	2022	1	0	0	0	0	1	2.2	Brazil	1	3	1	3	2	2	1	0	32	0
35152509	4	36	3	2	1	2022	1	0	4	4	0	1	3.8	Egypt	2	5	1	1	1	2	0	5	3	0
36099230	1	18	1	0	0	2022	1	0	0	1	1	0	1.3	India	2	1	1	3	3	0	0	0	8	1
35579583	4	33	3	2	1	2022	1	0	0	4	0	1	3.8	Thailand	1	1	1	2	1	2	0	0	4	0
																										Min
																										Max
																										Mean
																										SD
